# Supplementary material for: Identifying the early 2000s hiatus associated with internal climate variability
Source: Sci Rep. 2018 Sep 11;8:13602. doi: 10.1038/s41598-018-31862-z (PMC6134109; doi:10.1038/s41598-018-31862-z)
Supplement: Supplementary file 1 — Data 1a [file 41598_2018_31862_MOESM1_ESM.xlsx]

## Sheet: ERAintan
3-yr running GMST	HadCRUT4	Cowtan	NOAA old	NOAA-new	GISS	ERA-interim	NCEP-R2
1980	0.0963333	0.119	0.103862	0.14	0.152666	0.209332	0.123171
1981	0.081	0.105667	0.0924227	0.123333	0.142666	0.171202	0.0843047
1982	0.115	0.118	0.121582	0.15	0.156	0.164205	0.0698047
1983	0.0636667	0.0586667	0.0738623	0.1	0.099333	0.0875907	0.0146713
1984	0.05	0.059	0.0590477	0.0866667	0.0959997	0.0841018	0.00827133
1985	0.000333333	0.012	0.0187753	0.05	0.0526663	0.0463157	-0.027562
1986	0.069	0.0656667	0.086677	0.123333	0.109333	0.113457	0.0192047
1987	0.145	0.141667	0.165006	0.203333	0.202666	0.205899	0.120871
1988	0.169333	0.166	0.187903	0.226667	0.236	0.220132	0.136938
1989	0.204	0.209	0.211347	0.246667	0.272666	0.253949	0.193505
1990	0.222667	0.230667	0.22277	0.253333	0.276	0.249505	0.208105
1991	0.218333	0.225667	0.212356	0.24	0.256	0.218407	0.188971
1992	0.169	0.171333	0.166749	0.19	0.189333	0.14743	0.0906713
1993	0.153667	0.144333	0.149451	0.17	0.156	0.11646	0.031438
1994	0.227	0.223	0.220814	0.236667	0.229333	0.212371	0.107505
1995	0.238667	0.254	0.239253	0.25	0.262666	0.238782	0.155205
1996	0.299333	0.312	0.302497	0.31	0.316	0.286607	0.216571
1997	0.370667	0.378667	0.363784	0.366667	0.376	0.32791	0.297171
1998	0.411667	0.398	0.408466	0.406667	0.396	0.335402	0.341805
1999	0.379667	0.372333	0.378962	0.373333	0.372666	0.307802	0.330838
2000	0.347	0.346333	0.35045	0.343333	0.346	0.285777	0.306038
2001	0.410333	0.423667	0.40166	0.396667	0.419333	0.35876	0.387005
2002	0.480667	0.496	0.465066	0.46	0.489333	0.425438	0.480471
2003	0.482667	0.490333	0.47353	0.473333	0.489333	0.413802	0.482905
2004	0.499	0.512333	0.487142	0.493333	0.509333	0.454093	0.519171
2005	0.499333	0.518	0.480473	0.493333	0.512666	0.476663	0.519571
2006	0.514	0.56	0.486427	0.503333	0.546	0.507671	0.540938
2007	0.464	0.507667	0.440957	0.463333	0.492666	0.423307	0.461105
2008	0.464	0.513	0.440359	0.473333	0.499333	0.403593	0.463671
2009	0.487	0.536	0.461727	0.503333	0.519333	0.429521	0.490705
2010	0.497	0.558	0.469248	0.516667	0.542666	0.464074	0.507438
2011	0.485	0.546	0.46283	0.513333	0.536	0.462524	0.492138
2012	0.469667	0.519	0.452169	0.503333	0.519333	0.439693	0.469005
2013	0.521	0.560667	0.503816	0.556667	0.566	0.469868	0.516405
2014	0.618667	0.642		0.646667	0.649333	0.54321	0.590138
2015	0.713	0.749		0.736667	0.762666	0.670174	0.708205
2016
