# Supplementary material for: Identifying the early 2000s hiatus associated with internal climate variability
Source: Sci Rep. 2018 Sep 11;8:13602. doi: 10.1038/s41598-018-31862-z (PMC6134109; doi:10.1038/s41598-018-31862-z)
Supplement: Supplementary file 2 — Data 1b [file 41598_2018_31862_MOESM2_ESM.xlsx]

## Sheet: ERAintan
13-yr running STDEV		HadCRUT4	Cowtan&Way	NOAA old	NOAA-new	GISTEMP	ERA_interim	NCEP-R2
1991	0	0.099534	0.103576	0.0925089	0.0923718	0.106948	0.105336	0.114048
1992	0	0.0980273	0.10043	0.0906525	0.0913281	0.103301	0.10999	0.115125
1993	0	0.0977938	0.100405	0.0903127	0.0910166	0.103729	0.108816	0.116129
1994	0	0.100116	0.101277	0.0919225	0.0919995	0.10302	0.105048	0.115275
1995	0	0.105572	0.105145	0.0977425	0.0958796	0.103375	0.108014	0.115651
1996	0	0.105314	0.106712	0.0977763	0.0956077	0.104008	0.107703	0.115323
1997	0	0.110065	0.111055	0.103157	0.0980943	0.105236	0.105348	0.116131
1998	0	0.126888	0.128243	0.115125	0.107406	0.115426	0.111304	0.136094
1999	0	0.116083	0.115523	0.107617	0.0993529	0.103283	0.104677	0.131843
2000	0	0.115279	0.113635	0.107414	0.0992934	0.102519	0.104639	0.13025
2001	0	0.12333	0.123522	0.114773	0.105936	0.110828	0.111959	0.143158
2002	0	0.126817	0.128156	0.119846	0.111806	0.120732	0.117745	0.1566
2003	0	0.137278	0.139396	0.129592	0.121222	0.13104	0.124903	0.172603
2004	0	0.139474	0.141582	0.132301	0.125198	0.133886	0.12653	0.178011
2005	0	0.13215	0.13643	0.124075	0.120968	0.131216	0.125485	0.182587
2006	0	0.119436	0.122846	0.108013	0.107643	0.116512	0.118045	0.160375
2007	0	0.107901	0.113831	0.0941667	0.096862	0.106349	0.107998	0.141795
2008	0	0.104694	0.109807	0.0911122	0.094186	0.103094	0.109137	0.136112
2009	0	0.0793326	0.0938334	0.0654982	0.0713023	0.088652	0.0973665	0.112998
2010	0	0.082185	0.0992395	0.0682028	0.077597	0.0915223	0.100891	0.107818
2011	0	0.0797524	0.0984866	0.066622	0.076406	0.0908409	0.0999079	0.107651
2012	0	0.0671338	0.0803134	0.0582451	0.0658131	0.0755023	0.0841994	0.0921465
2013	0	0.0454116	0.056268	0.0404369	0.0456381	0.0517961	0.0647406	0.063448
2014	0	0.0498681	0.0580551	0.0461421	0.0517161	0.0557679	0.0649758	0.0629011
2015	0	0.0870472	0.083211		0.0880425	0.0851591	0.085704	0.0826677
2016	0	0.114648	0.117834		0.115651	0.123882	0.130907	0.123012
