# Supplementary material for: Identifying the early 2000s hiatus associated with internal climate variability
Source: Sci Rep. 2018 Sep 11;8:13602. doi: 10.1038/s41598-018-31862-z (PMC6134109; doi:10.1038/s41598-018-31862-z)
Supplement: Supplementary file 3 — Data 2a [file 41598_2018_31862_MOESM3_ESM.xlsx]

## Sheet: ERAintan
11-yr trend	HadCRUT4	Cowtan & Way	NOAA-old	NOAA-new	GISTEMP	ERA-Interim	NCEP-R2
1989	0.0662727	0.0512727	0.0825135	0.0854545	0.0936364	0.0117515	0.0177273
1990	0.140727	0.107364	0.136578	0.144545	0.138182	0.0845818	0.101345
1991	0.193455	0.192727	0.184305	0.188182	0.203636	0.167014	0.231709
1992	0.189909	0.203182	0.175703	0.177273	0.202727	0.159663	0.217527
1993	0.138727	0.134273	0.119269	0.113636	0.111818	0.0708349	0.0855545
1994	0.202182	0.185091	0.170851	0.155455	0.140909	0.106069	0.109682
1995	0.204091	0.198545	0.173876	0.148182	0.147273	0.117159	0.119473
1996	0.101909	0.127636	0.0782652	0.0436364	0.0609091	0.0246061	0.0167545
1997	0.115364	0.127455	0.101043	0.0627273	0.0463636	0.0210387	0.0258545
1998	0.245364	0.237818	0.221374	0.181818	0.155455	0.132785	0.1555
1999	0.241182	0.232273	0.239293	0.196364	0.176364	0.143229	0.2042
2000	0.178091	0.167	0.192907	0.152727	0.131818	0.089997	0.164382
2001	0.262909	0.256	0.260615	0.223636	0.227273	0.203136	0.299891
2002	0.336636	0.353909	0.329121	0.295455	0.333636	0.297149	0.4522
2003	0.311182	0.326455	0.303368	0.277273	0.312727	0.254158	0.459736
2004	0.246455	0.245091	0.239067	0.224545	0.235455	0.178821	0.358209
2005	0.231818	0.241818	0.214161	0.213636	0.232727	0.204454	0.356073
2006	0.232636	0.250455	0.203994	0.216364	0.24	0.257103	0.355609
2007	0.132727	0.196636	0.107168	0.129091	0.185455	0.195189	0.248891
2008	0.0740909	0.133455	0.0563376	0.0927273	0.12	0.110705	0.133109
2009	0.146727	0.205091	0.10788	0.16	0.186364	0.166777	0.201345
2010	0.119818	0.177636	0.0924242	0.15	0.158182	0.131836	0.159118
2011	0.00190909	0.0648182	-0.0109556	0.0509091	0.0527273	0.0236379	0.0076
2012	-0.0272727	0.0269091	-0.0394438	0.0254545	0.02	-0.00106513	-0.0337727
2013	-0.00909091	0.0347273	-0.016289	0.0427273	0.0372727	0.00408565	-0.0258091
2014	0.0419091	0.0710909	0.040739	0.0909091	0.0827273	0.0240713	0.0178909
2015	0.138182	0.117182		0.183636	0.142727	0.0682213	0.0712455
2016	0.274636	0.265545		0.309091	0.303636	0.277143	0.270309
