# Supplementary material for: Identifying the early 2000s hiatus associated with internal climate variability
Source: Sci Rep. 2018 Sep 11;8:13602. doi: 10.1038/s41598-018-31862-z (PMC6134109; doi:10.1038/s41598-018-31862-z)
Supplement: Supplementary file 4 — Data 2b [file 41598_2018_31862_MOESM4_ESM.xlsx]

## Sheet: ERAintan
13-yr trend	HadCRUT4	Cowtan & Way	NOAA-old	NOAA-new	GISTEMP	ERA-Interim	NCEP-R2
1991	0.15	0.148626	0.145347	0.143407	0.165934	0.096989	0.131473
1992	0.121209	0.101319	0.112748	0.113736	0.106593	0.0399725	0.0872308
1993	0.117418	0.105989	0.104235	0.100549	0.0928571	0.0503787	0.0819231
1994	0.148791	0.151374	0.129091	0.121429	0.126923	0.0957628	0.101786
1995	0.165385	0.162308	0.146357	0.133516	0.128022	0.104915	0.103049
1996	0.188297	0.192527	0.168563	0.145604	0.148352	0.126582	0.124363
1997	0.200055	0.204396	0.18151	0.151648	0.152198	0.118572	0.127225
1998	0.232582	0.23989	0.204608	0.16978	0.173077	0.131743	0.167538
1999	0.185879	0.182308	0.174305	0.132967	0.117033	0.0770321	0.144027
2000	0.177418	0.167088	0.172186	0.131868	0.106593	0.0715449	0.129121
2001	0.214121	0.214011	0.209286	0.171429	0.165385	0.137561	0.210846
2002	0.224835	0.227253	0.225483	0.191209	0.196703	0.158288	0.255429
2003	0.286209	0.290714	0.27789	0.247802	0.267582	0.234914	0.357011
2004	0.300824	0.309725	0.294719	0.273077	0.294505	0.256027	0.410687
2005	0.279835	0.296154	0.271028	0.260989	0.287363	0.253639	0.423764
2006	0.238352	0.255275	0.218922	0.218132	0.242857	0.23184	0.35789
2007	0.19533	0.227527	0.169967	0.18022	0.210989	0.193617	0.293654
2008	0.15011	0.184451	0.128103	0.150549	0.171429	0.153974	0.23156
2009	0.083022	0.137692	0.0603925	0.0956044	0.128571	0.108382	0.164978
2010	0.0956044	0.156923	0.0723961	0.11978	0.139011	0.123818	0.14744
2011	0.111648	0.175604	0.0824385	0.136813	0.158242	0.142448	0.149709
2012	0.0591758	0.109725	0.0425534	0.1	0.104396	0.0815229	0.0848352
2013	0.00758242	0.0482418	0.00100857	0.0582418	0.0483516	0.0215788	0.00698352
2014	0.0218681	0.053956	0.0171652	0.071978	0.0587912	0.0228979	0.00474176
2015	0.110385	0.122418		0.150549	0.135714	0.0883755	0.0715385
2016	0.198901	0.214231		0.22967	0.234615	0.200532	0.184819
