# Supplementary material for: Identifying the early 2000s hiatus associated with internal climate variability
Source: Sci Rep. 2018 Sep 11;8:13602. doi: 10.1038/s41598-018-31862-z (PMC6134109; doi:10.1038/s41598-018-31862-z)
Supplement: Supplementary file 5 — Data 2c [file 41598_2018_31862_MOESM5_ESM.xlsx]

## Sheet: ERAintan
P-value	HadCRUT4	Cowtan & Way	NOAA-old	NOAA-new	GISTEMP	ERA_Interim	NCEP-R2
1989	0.437572	0.562493	0.319265	0.310974	0.331444	0.91092	0.864365
1990	0.162104	0.294629	0.140843	0.122992	0.194006	0.470703	0.395196
1991	0.0627698	0.0722593	0.0531469	0.0488634	0.0610603	0.144289	0.0468597
1992	0.0692581	0.0527761	0.0693744	0.0688626	0.0627423	0.170517	0.0694621
1993	0.176261	0.1881	0.210885	0.239452	0.298631	0.532554	0.492751
1994	0.0356834	0.0593311	0.0589118	0.0938151	0.181328	0.337507	0.370242
1995	0.0348117	0.0495193	0.0566366	0.103167	0.167378	0.300536	0.336391
1996	0.214852	0.157491	0.293083	0.556423	0.507137	0.803605	0.876809
1997	0.184573	0.157819	0.221572	0.438799	0.595455	0.830257	0.81431
1998	0.0391199	0.0447196	0.0440274	0.0877744	0.173154	0.262966	0.288079
1999	0.0429093	0.0507684	0.0284834	0.0630559	0.115802	0.221943	0.15609
2000	0.126392	0.14569	0.0746798	0.146082	0.234782	0.437492	0.249014
2001	0.0245401	0.0280165	0.0159465	0.0323418	0.0387473	0.0728819	0.0355215
2002	0.00478954	0.00279101	0.00268271	0.00539397	0.00279872	0.00895873	0.00114953
2003	0.00689038	0.00404759	0.00402584	0.0072676	0.00386358	0.0154598	0.00102525
2004	0.0227584	0.019801	0.0137865	0.0190439	0.0176255	0.0649956	0.00496118
2005	0.028032	0.0205884	0.0200776	0.0224097	0.0182098	0.0496792	0.00504552
2006	0.027518	0.0168536	0.0266209	0.020779	0.0150546	0.0144046	0.00510148
2007	0.112196	0.0360221	0.123962	0.0780412	0.0362439	0.046553	0.025141
2008	0.398023	0.171535	0.443622	0.220741	0.19235	0.302602	0.239481
2009	0.0611455	0.0235448	0.105983	0.0199515	0.0301997	0.101401	0.063611
2010	0.0948885	0.0323485	0.143307	0.0234435	0.0451431	0.158038	0.110484
2011	0.970935	0.308189	0.81208	0.288919	0.364933	0.75503	0.918778
2012	0.586966	0.660227	0.361147	0.56268	0.7137	0.988567	0.631494
2013	0.859292	0.571669	0.717009	0.353469	0.497821	0.956258	0.714828
2014	0.468044	0.278972	0.443126	0.0998733	0.1825	0.751744	0.808313
2015	0.139772	0.160196		0.0368237	0.0931274	0.456421	0.433529
2016	0.0132068	0.0163196		0.00292529	0.00760518	0.0298633	0.0239278
