# Supplementary material for: Identifying the early 2000s hiatus associated with internal climate variability
Source: Sci Rep. 2018 Sep 11;8:13602. doi: 10.1038/s41598-018-31862-z (PMC6134109; doi:10.1038/s41598-018-31862-z)
Supplement: Supplementary file 6 — Data 2d [file 41598_2018_31862_MOESM6_ESM.xlsx]

## Sheet: ERAintan
P-value 13a	HadCRUT4	Cowtan & Way	NOAA-old	NOAA-new	GISTEMP	ERA_interim	NCEP-R2
1991	0.0447367	0.0585002	0.0345988	0.0373575	0.0375025	0.249017	0.141126
1992	0.111402	0.203528	0.109044	0.10852	0.192559	0.657803	0.347905
1993	0.123549	0.181646	0.140597	0.160337	0.263271	0.571423	0.383528
1994	0.0484452	0.0469144	0.0651643	0.0863008	0.112865	0.254064	0.27024
1995	0.0352652	0.0387163	0.0464289	0.0678722	0.110767	0.222228	0.265627
1996	0.0124043	0.011352	0.0172837	0.0420444	0.0603226	0.132671	0.171557
1997	0.0105337	0.0092434	0.0144205	0.0383615	0.056164	0.151824	0.1642
1998	0.0096535	0.00773314	0.0131366	0.0332461	0.0460575	0.129623	0.113189
1999	0.0304707	0.0336134	0.0281299	0.0813286	0.148792	0.36254	0.165523
2000	0.0394432	0.0514015	0.0302431	0.08407	0.188896	0.398874	0.212128
2001	0.016258	0.0165543	0.0101907	0.0283104	0.0473425	0.113976	0.0509396
2002	0.0134437	0.0134198	0.00723818	0.0184991	0.0269675	0.0797546	0.0267475
2003	0.00165739	0.00164814	0.000965163	0.00231992	0.00236135	0.00726807	0.00190524
2004	0.000854213	0.00062368	0.000400343	0.000667378	0.000548019	0.00272917	0.00014414
2005	0.00124117	0.000743013	0.000645252	0.000848662	0.000608134	0.00277529	0.000117849
2006	0.00336311	0.00175746	0.00265938	0.00266701	0.00166441	0.00421696	0.000382415
2007	0.010976	0.00328553	0.0113038	0.00821289	0.00366156	0.0120841	0.00186457
2008	0.0587425	0.0214067	0.0647936	0.0308441	0.0231654	0.0637081	0.0193199
2009	0.185787	0.0519736	0.248311	0.0806702	0.0553463	0.156862	0.0534134
2010	0.137138	0.0331729	0.179012	0.0387229	0.04272	0.114452	0.0738802
2011	0.0661666	0.0127376	0.111099	0.0122273	0.0157867	0.0604407	0.0683053
2012	0.271116	0.0741957	0.366156	0.0426231	0.0701944	0.223818	0.249074
2013	0.839326	0.285219	0.975861	0.0989134	0.242092	0.684783	0.893734
2014	0.592208	0.24431	0.650177	0.0680473	0.182281	0.66763	0.92712
2015	0.101369	0.0512534		0.0185189	0.0314787	0.192889	0.280483
2016	0.0163636	0.0105068		0.00361027	0.00670115	0.0405865	0.045534
