# Supplementary material for: Identifying the early 2000s hiatus associated with internal climate variability
Source: Sci Rep. 2018 Sep 11;8:13602. doi: 10.1038/s41598-018-31862-z (PMC6134109; doi:10.1038/s41598-018-31862-z)
Supplement: Supplementary file 7 — Data 3a [file 41598_2018_31862_MOESM7_ESM.xlsx]

## Sheet: ERAintan
Minimum trend		HadCRUT4	Cowtan & Way	NOAA-old	NOAA-new	GISTEMP	ERA-Interim	NCEP-R2
	11a	-0.0273	0.0269091	-0.0394438	0.0254545	0.02	-0.00106513	-0.00337727
	12a	-0.0102	0.0302098	-0.0182131	0.0409091	0.0283217	0.00577014	-0.00225594
	13a	0.00758242	0.0482418	0.00100857	0.0582418	0.0483516	0.0215788	0.000474176
	14a	0.033011	0.0664176	0.0291069	0.0828571	0.0720879	0.0343151	0.00267055
	15a	0.0553214	0.110393	0.0392373	0.0889286	0.102857	0.080145	0.00734321
