# Supplementary material for: Identifying the early 2000s hiatus associated with internal climate variability
Source: Sci Rep. 2018 Sep 11;8:13602. doi: 10.1038/s41598-018-31862-z (PMC6134109; doi:10.1038/s41598-018-31862-z)
Supplement: Supplementary file 8 — Data 3b [file 41598_2018_31862_MOESM8_ESM.xlsx]

## Sheet: ERAintan
	P-value		HadCRUT4	Cowtan & Way	NOAA-old	NOAA-new	GISTEMP	ERA-Interim	NCEP-R2
	11a	0	0.586966	0.660227	0.361147	0.56268	0.7137	0.988567	0.631494
	12a	0	0.810506	0.362383	0.626228	0.286739	0.536138	0.92564	0.700457
	13a	0	0.839326	0.285219	0.975861	0.0989134	0.242092	0.684783	0.92712
	14a	0	0.358202	0.108022	0.384901	0.0206537	0.0696123	0.459794	0.565628
	15a	0	0.26115	0.0496053	0.0824296	0.044518	0.0480431	0.112309	0.146444
