# Supplementary material for: Identifying the early 2000s hiatus associated with internal climate variability
Source: Sci Rep. 2018 Sep 11;8:13602. doi: 10.1038/s41598-018-31862-z (PMC6134109; doi:10.1038/s41598-018-31862-z)
Supplement: Supplementary file 9 — Data 3c [file 41598_2018_31862_MOESM9_ESM.xlsx]

## Sheet: ERAintan
window		2001-13	2002-12	2001-13	2002-12	2002-12	2002-12	2002-2014
The smallest trend	0	0.00758242	0.0269091	0.00100857	0.0254545	0.02	-0.00106513	0.000474176
	0	0	0	0	0	0	0	0
	0	0	0	0	0	0	0	0
	0	0	0	0	0	0	0	0
	0	0	0	0	0	0	0	0
	0	0	0	0	0	0	0	0
	0	0	0	0	0	0	0	0
	uncert	0.0182611	0.0296024	0.0162918	0.0211775	0.0264071	0.0361498	0.002534
