# Supplementary material for: Identifying the early 2000s hiatus associated with internal climate variability
Source: Sci Rep. 2018 Sep 11;8:13602. doi: 10.1038/s41598-018-31862-z (PMC6134109; doi:10.1038/s41598-018-31862-z)
Supplement: Supplementary file 10 — Data 4a [file 41598_2018_31862_MOESM10_ESM.xlsx]

## Sheet: ERAintan
GMAT	era-interim	anomaly	ncep2	anomaly
1979	-0.150577		-0.1716		0
1980	-0.0472767	-0.0732767	-0.044225	-0.104772	0
1981	-0.0219767	-0.11141	-0.0984917	-0.150458	0
1982	-0.264977	-0.11841	-0.308658	-0.166825	0
1983	-0.0682767	-0.195043	-0.093325	-0.224736	0
1984	-0.251877	-0.198543	-0.272225	-0.227139	0
1985	-0.275477	-0.23631	-0.315867	-0.264978	0
1986	-0.181577	-0.169143	-0.206842	-0.216389	0
1987	-0.0503767	-0.07671	-0.126458	-0.114308	0
1988	0.0018233	-0.0624767	-0.009625	-0.097	0
1989	-0.138877	-0.0286767	-0.154917	-0.0368833	0
1990	0.0510233	-0.03311	0.0538917	-0.0280861	0
1991	-0.0114767	-0.06421	0.0167667	-0.0602444	0
1992	-0.232177	-0.135143	-0.251392	-0.174711	0
1993	-0.161777	-0.16611	-0.289508	-0.240958	0
1994	-0.104377	-0.07021	-0.181975	-0.165928	0
1995	0.0555233	-0.04381	-0.0263	-0.122767	0
1996	-0.0825767	0.0040233	-0.160025	-0.0712417	0
1997	0.0391233	0.0453233	-0.0274	0.00988611	0
1998	0.179423	0.05279	0.217083	0.0532306	0
1999	-0.0601767	0.02519	-0.0299917	0.0403667	0
2000	-0.0436767	0.00315663	-0.0659917	0.0101361	0
2001	0.113323	0.0761566	0.126392	0.09735	0
2002	0.158823	0.142823	0.23165	0.194067	0
2003	0.156323	0.13119	0.224158	0.199194	0
2004	0.0784233	0.171457	0.141775	0.235636	0
2005	0.279623	0.194023	0.340975	0.251478	0
2006	0.224023	0.225023	0.271683	0.291867	0
2007	0.171423	0.14069	0.262942	0.223617	0
2008	0.0266233	0.12099	0.136225	0.222958	0
2009	0.164923	0.146923	0.269708	0.243864	0
2010	0.249223	0.181457	0.325658	0.256511	0
2011	0.130223	0.17989	0.174167	0.244931	0
2012	0.160223	0.15709	0.234967	0.224861	0
2013	0.180823	0.18729	0.26545	0.271394	0
2014	0.220823	0.260623	0.313767	0.341119	0
2015	0.380223	0.387557	0.444142	0.457089	0
2016	0.561623		0.613358		0
