# Supplementary material for: Identifying the early 2000s hiatus associated with internal climate variability
Source: Sci Rep. 2018 Sep 11;8:13602. doi: 10.1038/s41598-018-31862-z (PMC6134109; doi:10.1038/s41598-018-31862-z)
Supplement: Supplementary file 11 — Data 4b [file 41598_2018_31862_MOESM11_ESM.xlsx]

## Sheet: ERAintan
GMAT	NCEP-R2 11a	NCEP-R2 13a	ERA-Interim 11a	ERA-Interim 13a
1991	0.122381	0.115815	0.112278	0.105327
1992	0.125764	0.119736	0.11352	0.109979
1993	0.123694	0.122554	0.105929	0.108803
1994	0.122625	0.121439	0.104832	0.105037
1995	0.122182	0.118961	0.107736	0.108005
1996	0.108763	0.118148	0.0914402	0.107695
1997	0.108193	0.11635	0.090659	0.105332
1998	0.141881	0.135649	0.113522	0.111281
1999	0.141161	0.131885	0.113004	0.104656
2000	0.138927	0.131038	0.108853	0.104618
2001	0.146076	0.140524	0.114586	0.111936
2002	0.16792	0.157106	0.126652	0.117727
2003	0.169549	0.170094	0.114035	0.124887
2004	0.145905	0.17517	0.0985631	0.126512
2005	0.150674	0.18257	0.10725	0.125461
2006	0.154361	0.165446	0.114523	0.118031
2007	0.132004	0.152906	0.101274	0.107981
2008	0.119344	0.147309	0.102217	0.109117
2009	0.122204	0.125469	0.101491	0.097354
2010	0.110556	0.119726	0.0912886	0.100878
2011	0.0715264	0.119487	0.0700935	0.0998954
2012	0.0639471	0.102395	0.0685735	0.0841813
2013	0.0643965	0.0665605	0.068725	0.0647285
2014	0.067387	0.0624631	0.0704122	0.0649659
2015	0.0788066	0.081553	0.0858997	0.0856896
2016	0.124673	0.123055	0.134494	0.130892
