# Supplementary material for: Identifying the early 2000s hiatus associated with internal climate variability
Source: Sci Rep. 2018 Sep 11;8:13602. doi: 10.1038/s41598-018-31862-z (PMC6134109; doi:10.1038/s41598-018-31862-z)
Supplement: Supplementary file 12 — Data 5a [file 41598_2018_31862_MOESM12_ESM.xlsx]

## Sheet: ERAintan
ERA-Interin	trend/10a	ERA-int11a	ERA-int13	P-11a	P-13a	uncertainty	11 year	13 year
1989	0	0.0117545		0.910893
1990	0	0.0845818		0.470665
1991	0	0.167018	0.096978	0.144243	0.249033
1992	0	0.159682	0.039989	0.170415	0.657639
1993	0	0.0709091	0.0504231	0.532071	0.571032
1994	0	0.106136	0.0958022	0.337133	0.253801
1995	0	0.117182	0.104962	0.300336	0.221966
1996	0	0.0246364	0.126637	0.803308	0.132451
1997	0	0.0210909	0.118604	0.829797	0.151634
1998	0	0.132818	0.131758	0.262731	0.129487
1999	0	0.143218	0.077044	0.221887	0.362365
2000	0	0.0900091	0.0715604	0.437343	0.398671
2001	0	0.203091	0.137544	0.0728977	0.113944
2002	0	0.2971	0.158286	0.00896207	0.0797061
2003	0	0.254109	0.234885	0.0154655	0.00726784
2004	0	0.178791	0.255978	0.0650222	0.00273129
2005	0	0.2044	0.253577	0.0497096	0.00277772
2006	0	0.257045	0.231802	0.0144157	0.00421917
2007	0	0.195136	0.193566	0.0465942	0.0120961
2008	0	0.1107	0.15394	0.30256	0.0637218
2009	0	0.166791	0.108379	0.101321	0.156817
2010	0	0.131827	0.123819	0.157969	0.1144
2011	0	0.0236455	0.142445	0.754904	0.0604083
2012	0	-0.00107273	0.081511	0.988483	0.223783		0.036141	0.025876
2013	0	0.00412727	0.0216044	0.955803	0.68437
2014	0	0.0241455	0.0229341	0.750963	0.667085
2015	0	0.0682636	0.0884066	0.456026	0.192638
2016	0	0.277145	0.200555	0.0298326	0.0405296
