# Supplementary material for: Identifying the early 2000s hiatus associated with internal climate variability
Source: Sci Rep. 2018 Sep 11;8:13602. doi: 10.1038/s41598-018-31862-z (PMC6134109; doi:10.1038/s41598-018-31862-z)
Supplement: Supplementary file 13 — Data 5b [file 41598_2018_31862_MOESM13_ESM.xlsx]

## Sheet: ERAintan
NCEP-R2		11-yr trend	13-yr trend	P-11a	P-13a	uncertainty	11 years	13 year
1989	0	0.0108189		0.919181
1990	0	0.105555		0.392964
1991	0	0.232393	0.125896	0.0507612	0.167818
1992	0	0.202197	0.0721607	0.110288	0.45885
1993	0	0.0539386	0.0592344	0.685972	0.554346
1994	0	0.0702727	0.074364	0.593854	0.451463
1995	0	0.0678455	0.0645687	0.605547	0.505765
1996	0	-0.0415273	0.0779945	0.723621	0.415891
1997	0	-0.0453152	0.07	0.697864	0.459641
1998	0	0.0895583	0.112367	0.556234	0.302732
1999	0	0.144621	0.0859309	0.331074	0.422174
2000	0	0.105922	0.068826	0.475109	0.519892
2001	0	0.260481	0.156758	0.0707937	0.155883
2002	0	0.436044	0.216035	0.00194289	0.0720197
2003	0	0.442398	0.331914	0.00176707	0.00460117
2004	0	0.347283	0.396999	0.00751151	0.000249872
2005	0	0.362161	0.417748	0.00662878	0.000187584
2006	0	0.382914	0.368446	0.00425284	0.000403432
2007	0	0.299664	0.326786	0.0128563	0.00103384
2008	0	0.192705	0.278781	0.108501	0.0067587
2009	0	0.2649	0.214418	0.0199017	0.0186127
2010	0	0.222974	0.195898	0.0347538	0.0261423
2011	0	0.0602205	0.20207	0.428738	0.0202824
2012	0	0.00820682	0.135614	0.905694	0.0850584		0.0336753	0.0245168
2013	0	0.0175924	0.0508036	0.800608	0.344221
2014	0	0.0417811	0.0377042	0.563407	0.458118
2015	0	0.0721485	0.0977743	0.38785	0.124168
2016	0	0.260599	0.199073	0.0267979	0.0283683
