# Supplementary material for: Identifying the early 2000s hiatus associated with internal climate variability
Source: Sci Rep. 2018 Sep 11;8:13602. doi: 10.1038/s41598-018-31862-z (PMC6134109; doi:10.1038/s41598-018-31862-z)
Supplement: Supplementary file 14 — Data 6a [file 41598_2018_31862_MOESM14_ESM.xlsx]

## Sheet: Sheet1
nonlinear trend	HadCRUT4	Cowtan & Way	NOAA-old	NOAA-new	GISTEMP	CERA-Interim	NOAA20C-NCEP-R2	0
1889	-0.280335	-0.317468	-0.277461	-0.293909	-0.286486		-0.288922	0
1890	-0.282019	-0.3178	-0.280133	-0.29669	-0.290297		-0.29197	0
1891	-0.283722	-0.318126	-0.282327	-0.299514	-0.294164		-0.295074	0
1892	-0.285445	-0.318447	-0.283979	-0.302383	-0.298087		-0.298234	0
1893	-0.286789	-0.318449	-0.285438	-0.304784	-0.301483		-0.300908	0
1894	-0.28771	-0.318095	-0.286678	-0.306661	-0.304289		-0.303035	0
1895	-0.28845	-0.31758	-0.28736	-0.308321	-0.306854		-0.304941	0
1896	-0.288991	-0.316891	-0.287683	-0.309743	-0.309152		-0.306603	0
1897	-0.289097	-0.315836	-0.287255	-0.310626	-0.310843		-0.307703	0
1898	-0.288905	-0.314525	-0.286168	-0.311146	-0.312126		-0.308426	0
1899	-0.288151	-0.312749	-0.285111	-0.310961	-0.312614		-0.308413	0
1900	-0.286895	-0.310555	-0.283996	-0.310152	-0.312398		-0.307746	0
1901	-0.285612	-0.308323	-0.283082	-0.309323	-0.312162	-0.359132	-0.307066	0
1902	-0.284244	-0.30601	-0.282346	-0.308399	-0.311823	-0.355982	-0.306293	0
1903	-0.282954	-0.303738	-0.281405	-0.307594	-0.311625	-0.352933	-0.305656	0
1904	-0.281728	-0.301495	-0.280354	-0.30689	-0.311548	-0.349969	-0.305134	0
1905	-0.280325	-0.299102	-0.279055	-0.30597	-0.311228	-0.34686	-0.304391	0
1906	-0.278804	-0.296601	-0.277484	-0.304912	-0.310753	-0.343659	-0.303506	0
1907	-0.277086	-0.293937	-0.27606	-0.303608	-0.31	-0.340292	-0.302368	0
1908	-0.275154	-0.291096	-0.27489	-0.302038	-0.308944	-0.336739	-0.30095	0
1909	-0.273262	-0.288265	-0.273507	-0.300539	-0.307977	-0.333252	-0.299618	0
1910	-0.271484	-0.285503	-0.271925	-0.299205	-0.307204	-0.329898	-0.298471	0
1911	-0.26951	-0.282568	-0.270705	-0.297637	-0.306169	-0.326381	-0.297084	0
1912	-0.26735	-0.279466	-0.269632	-0.295848	-0.304887	-0.32271	-0.295471	0
1913	-0.265382	-0.276499	-0.268997	-0.294322	-0.30391	-0.319247	-0.294144	0
1914	-0.263468	-0.273559	-0.268771	-0.292879	-0.303033	-0.315859	-0.292915	0
1915	-0.261787	-0.27078	-0.268167	-0.291758	-0.302528	-0.312721	-0.292035	0
1916	-0.260326	-0.268155	-0.26707	-0.290938	-0.302372	-0.30982	-0.291484	0
1917	-0.258573	-0.265287	-0.265901	-0.289754	-0.301803	-0.306659	-0.290553	0
1918	-0.256438	-0.262099	-0.26463	-0.288095	-0.3007	-0.303154	-0.289126	0
1919	-0.254249	-0.258874	-0.262727	-0.286365	-0.299512	-0.299614	-0.287625	0
1920	-0.251982	-0.25559	-0.260382	-0.284532	-0.298204	-0.296017	-0.286016	0
1921	-0.249222	-0.251889	-0.257287	-0.282091	-0.296212	-0.291972	-0.283774	0
1922	-0.246115	-0.247897	-0.253456	-0.279221	-0.293737	-0.287616	-0.281084	0
1923	-0.242426	-0.243412	-0.249635	-0.275631	-0.290454	-0.282728	-0.277643	0
1924	-0.238164	-0.238442	-0.245896	-0.271334	-0.286377	-0.277316	-0.273466	0
1925	-0.233906	-0.233482	-0.241864	-0.267039	-0.282297	-0.271924	-0.269291	0
1926	-0.229716	-0.228589	-0.23758	-0.26282	-0.278297	-0.266611	-0.265193	0
1927	-0.225285	-0.22349	-0.233401	-0.258305	-0.273964	-0.261088	-0.26079	0
1928	-0.220644	-0.218213	-0.229102	-0.253533	-0.269342	-0.255385	-0.25612	0
1929	-0.216094	-0.213026	-0.22517	-0.248865	-0.264828	-0.249781	-0.251556	0
1930	-0.211456	-0.207772	-0.221491	-0.244081	-0.26018	-0.244109	-0.24687	0
1931	-0.20711	-0.20278	-0.217293	-0.239647	-0.255917	-0.238727	-0.242548	0
1932	-0.20297	-0.197976	-0.212731	-0.235459	-0.251921	-0.233552	-0.238479	0
1933	-0.198413	-0.192816	-0.20736	-0.230758	-0.247351	-0.228001	-0.233879	0
1934	-0.193548	-0.187387	-0.201234	-0.225686	-0.242366	-0.222179	-0.228894	0
1935	-0.18807	-0.181445	-0.194988	-0.21985	-0.236521	-0.215793	-0.223112	0
1936	-0.182017	-0.175021	-0.18845	-0.2133	-0.229873	-0.208877	-0.216582	0
1937	-0.175833	-0.168475	-0.181928	-0.206599	-0.223058	-0.201858	-0.209901	0
1938	-0.169404	-0.161718	-0.175449	-0.1996	-0.215909	-0.194626	-0.202912	0
1939	-0.162929	-0.154903	-0.168248	-0.192561	-0.208722	-0.187373	-0.19589	0
1940	-0.156433	-0.148053	-0.160209	-0.185513	-0.201529	-0.180121	-0.188865	0
1941	-0.149401	-0.140761	-0.151945	-0.177793	-0.193578	-0.172376	-0.181137	0
1942	-0.141741	-0.132945	-0.143434	-0.169289	-0.184744	-0.164051	-0.172588	0
1943	-0.133919	-0.125003	-0.134034	-0.160578	-0.17567	-0.155585	-0.16382	0
1944	-0.125922	-0.116925	-0.124063	-0.15164	-0.166337	-0.146967	-0.154814	0
1945	-0.117239	-0.108268	-0.113019	-0.141857	-0.156055	-0.137717	-0.144924	0
1946	-0.108104	-0.099224	-0.101008	-0.131516	-0.145148	-0.128055	-0.134455	0
1947	-0.098174	-0.0895212	-0.0891259	-0.120182	-0.133121	-0.117654	-0.122945	0
1948	-0.0875124	-0.0792054	-0.0773901	-0.107939	-0.120071	-0.106575	-0.110484	0
1949	-0.0769325	-0.0689582	-0.0657406	-0.0957993	-0.107136	-0.0955898	-0.0981326	0
1950	-0.0664882	-0.0588438	-0.0541822	-0.0838127	-0.0943631	-0.0847428	-0.0859372	0
1951	-0.0559945	-0.0486423	-0.0427903	-0.0718048	-0.0815834	-0.0738783	-0.0737371	0
1952	-0.0454679	-0.0383735	-0.0315383	-0.0597912	-0.0688117	-0.0630101	-0.0615464	0
1953	-0.0351472	-0.0283218	-0.0204699	-0.047997	-0.0562665	-0.0523393	-0.0495721	0
1954	-0.0249519	-0.0183918	-0.00958331	-0.036346	-0.0438739	-0.0417978	-0.037744	0
1955	-0.0150176	-0.00874445	0.00122672	-0.024966	-0.0317581	-0.0314999	-0.0261796	0
1956	-0.00534143	0.000623191	0.0119709	-0.0138544	-0.0199162	-0.021443	-0.0148763	0
1957	0.00440194	0.010098	0.0225943	-0.00270378	-0.00804951	-0.0113527	-0.00355144	0
1958	0.0142468	0.0197208	0.0331023	0.00851813	0.00387327	-0.00120011	0.00782471	0
1959	0.0240116	0.0292747	0.0435476	0.0196407	0.0156868	0.00886232	0.0190958	0
1960	0.0337119	0.0387781	0.0538977	0.0306788	0.0274055	0.0188479	0.0302756	0
1961	0.0435221	0.0484396	0.0642216	0.0417963	0.0391884	0.028903	0.0415141	0
1962	0.0533365	0.0581326	0.0745032	0.0528937	0.0509387	0.0389387	0.05272	0
1963	0.0633698	0.0681129	0.0846306	0.0641737	0.0628536	0.0491361	0.0640799	0
1964	0.0735716	0.0783205	0.0946246	0.0755888	0.074887	0.0594529	0.07555	0
1965	0.083579	0.0883222	0.104425	0.0867975	0.0867074	0.0695839	0.086817	0
1966	0.0934491	0.0981853	0.11404	0.0978543	0.0983683	0.0795778	0.0979316	0
1967	0.103016	0.107715	0.123554	0.108601	0.109715	0.0892939	0.108747	0
1968	0.112298	0.116931	0.132946	0.119056	0.120765	0.0987471	0.11928	0
1969	0.121534	0.126116	0.142253	0.129445	0.13174	0.108141	0.12974	0
1970	0.130661	0.135196	0.15148	0.13971	0.142583	0.117422	0.140074	0
1971	0.139779	0.144287	0.160527	0.149945	0.153386	0.126675	0.150369	0
1972	0.1489	0.153405	0.169375	0.160163	0.164161	0.135912	0.160637	0
1973	0.157751	0.162227	0.178113	0.170102	0.174653	0.144899	0.170635	0
1974	0.166275	0.170687	0.186738	0.17971	0.184811	0.153588	0.180314	0
1975	0.174737	0.179098	0.195153	0.189237	0.194878	0.162205	0.189906	0
1976	0.183129	0.18745	0.203403	0.198675	0.204846	0.17074	0.199403	0
1977	0.191147	0.195383	0.21142	0.207739	0.214438	0.178939	0.208542	0
1978	0.198919	0.203046	0.219217	0.216548	0.223772	0.18691	0.217435	0
1979	0.206258	0.210221	0.226949	0.224926	0.232673	0.194494	0.225918	0
1980	0.213193	0.21694	0.234625	0.232899	0.24117	0.201716	0.234015	0
1981	0.220181	0.223746	0.242217	0.240903	0.249685	0.208964	0.242128	0
1982	0.227267	0.230691	0.249726	0.248976	0.258257	0.216273	0.250293	0
1983	0.234291	0.237581	0.257187	0.256975	0.266747	0.223514	0.258381	0
1984	0.241268	0.244432	0.264587	0.264912	0.275168	0.230698	0.266403	0
1985	0.24839	0.251484	0.27195	0.272963	0.283687	0.237983	0.274515	0
1986	0.255585	0.258646	0.279274	0.281061	0.292241	0.24531	0.282659	0
1987	0.262977	0.266069	0.286506	0.289321	0.300938	0.252779	0.290935	0
1988	0.270556	0.273743	0.293647	0.297734	0.309771	0.260383	0.299338	0
1989	0.27804	0.28132	0.300707	0.306041	0.318493	0.267892	0.307635	0
1990	0.285409	0.288776	0.307683	0.314225	0.327088	0.27529	0.315813	0
1991	0.29278	0.296257	0.314575	0.32239	0.335654	0.28267	0.323961	0
1992	0.300138	0.303744	0.321394	0.330524	0.344178	0.29002	0.332069	0
1993	0.307386	0.311114	0.328107	0.33854	0.352581	0.297265	0.340062	0
1994	0.3146	0.318461	0.334728	0.346508	0.36093	0.304465	0.348004	0
1995	0.321601	0.325564	0.341285	0.354265	0.369068	0.311475	0.355747	0
1996	0.328437	0.332483	0.347757	0.361855	0.377039	0.318335	0.363332	0
1997	0.335362	0.339533	0.354219	0.369507	0.385057	0.32525	0.370961	0
1998	0.3423	0.346623	0.360662	0.377149	0.393054	0.332154	0.378567	0
1999	0.349488	0.354035	0.366991	0.385004	0.401246	0.339248	0.386356	0
2000	0.356897	0.361735	0.373239	0.393047	0.409609	0.346508	0.394303	0
2001	0.364207	0.36934	0.379343	0.400975	0.417849	0.353664	0.402133	0
2002	0.371517	0.376967	0.385306	0.408884	0.426059	0.360802	0.409933	0
2003	0.378643	0.384399	0.391265	0.416598	0.434068	0.367765	0.417541	0
2004	0.385582	0.391632	0.397225	0.424115	0.441877	0.374552	0.424957	0
2005	0.392756	0.399166	0.403134	0.431835	0.44987	0.381518	0.432547	0
2006	0.400204	0.40705	0.408997	0.439791	0.458083	0.388694	0.440342	0
2007	0.407679	0.414982	0.414849	0.447758	0.466297	0.395879	0.448138	0
2008	0.415194	0.422979	0.420654	0.455748	0.474526	0.403083	0.455947	0
2009	0.422978	0.431322	0.426496	0.463969	0.482966	0.410492	0.463954	0
2010	0.430886	0.439837	0.43235	0.472284	0.491487	0.417985	0.472034	0
2011	0.439187	0.448844	0.438096	0.48095	0.500336	0.425789	0.480423	0
2012	0.44781	0.45826	0.443778	0.489897	0.509447	0.433844	0.489056	0
2013	0.456275	0.467504	0.449255	0.498681	0.518391	0.441753	0.497532	0
2014	0.464644	0.476642	0.454543	0.507364	0.527233	0.44957	0.505912	0
2015	0.472714	0.485454		0.515738	0.53576	0.45711	0.513991	0
2016	0.480503	0.493961		0.523825	0.543995	0.464392	0.521789	0
