# Supplementary material for: Identifying the early 2000s hiatus associated with internal climate variability
Source: Sci Rep. 2018 Sep 11;8:13602. doi: 10.1038/s41598-018-31862-z (PMC6134109; doi:10.1038/s41598-018-31862-z)
Supplement: Supplementary file 15 — Data 6b [file 41598_2018_31862_MOESM15_ESM.xlsx]

## Sheet: Sheet1
scale:16a_64a	HadCRUT4	Cowtan & Way	NOAA-old	NOAA-new	GISTEMP	CERA-Interim	NOAA20C-NCEP-R2	0
1889	-0.00182558	-0.00630317	0.00481531	-0.079027	0.00404096		0.00196499	0
1890	-0.00186994	-0.00530724	0.0134663	0.0033076	0.00967035		0.00746133	0
1891	0.00293211	0.00110346	0.0193504	0.0180578	0.0240702		0.0213177	0
1892	0.0126431	0.0127078	0.023327	0.0422353	0.0472022		0.0434457	0
1893	0.0181672	0.0204364	0.0236682	0.0593785	0.0634808		0.0592666	0
1894	0.018102	0.0235056	0.0204741	0.0670853	0.0705557		0.066614	0
1895	0.0189284	0.026088	0.0172585	0.076066	0.0788879		0.0750052	0
1896	0.0201951	0.0279221	0.0138837	0.0856323	0.0878165		0.0839144	0
1897	0.0148937	0.0248375	0.00953467	0.083817	0.0856188		0.0824461	0
1898	0.006403	0.0191517	0.00520635	0.0760011	0.0775295		0.0752203	0
1899	-0.0113612	0.00659635	-0.000903238	0.0529439	0.0546238		0.0547949	0
1900	-0.0372886	-0.0118644	-0.0113015	0.0161395	0.0183289		0.0222539	0
1901	-0.0593012	-0.028257	-0.0165866	-0.0149143	-0.0123737	-0.00233891	-0.00555945	0
1902	-0.0778158	-0.0432633	-0.0173916	-0.0400812	-0.0372548	-0.0324774	-0.0277934	0
1903	-0.0924421	-0.0549568	-0.0254898	-0.0614766	-0.0586702	-0.0575165	-0.0485205	0
1904	-0.103282	-0.0635216	-0.0367281	-0.079027	-0.0765323	-0.0775625	-0.0675735	0
1905	-0.111721	-0.0718281	-0.0575411	-0.0913746	-0.0890831	-0.0934242	-0.0804339	0
1906	-0.117967	-0.0792123	-0.0875672	-0.100016	-0.0978801	-0.105756	-0.0891213	0
1907	-0.12135	-0.0865891	-0.110709	-0.101977	-0.0999348	-0.113165	-0.0905084	0
1908	-0.122494	-0.0941918	-0.125013	-0.098287	-0.0962016	-0.116537	-0.0851157	0
1909	-0.121304	-0.09899	-0.13913	-0.0934868	-0.0915586	-0.11713	-0.0801635	0
1910	-0.116615	-0.100101	-0.152641	-0.0863016	-0.084945	-0.11362	-0.0760338	0
1911	-0.113085	-0.10128	-0.155591	-0.0813604	-0.0801548	-0.111448	-0.0711244	0
1912	-0.110501	-0.102409	-0.152132	-0.0784111	-0.0770177	-0.110292	-0.0656329	0
1913	-0.103105	-0.0989324	-0.135842	-0.0714133	-0.0704654	-0.103678	-0.0612523	0
1914	-0.0929469	-0.0925166	-0.107591	-0.0622791	-0.0619941	-0.0941484	-0.0570915	0
1915	-0.0771825	-0.0810007	-0.0825798	-0.0484545	-0.0498454	-0.0776962	-0.0551049	0
1916	-0.0559696	-0.064544	-0.0619225	-0.0298538	-0.0338381	-0.0547338	-0.0549211	0
1917	-0.0371294	-0.0493712	-0.0408049	-0.0141373	-0.0200474	-0.0348233	-0.0533204	0
1918	-0.0219125	-0.0365749	-0.0196979	-0.00290132	-0.0101032	-0.0187685	-0.0508126	0
1919	-0.00540854	-0.0221649	-0.00380146	0.0103092	0.00226981	-0.00284077	-0.0461853	0
1920	0.0119848	-0.00648031	0.00946814	0.0248917	0.0165154	0.012595	-0.039644	0
1921	0.0244358	0.00551542	0.0149489	0.0334822	0.0251622	0.0237075	-0.033101	0
1922	0.0342954	0.0156375	0.0135094	0.0393496	0.0312298	0.0325873	-0.0261374	0
1923	0.0374358	0.020779	0.0146158	0.0362653	0.0292468	0.0349561	-0.0195996	0
1924	0.0343036	0.0211356	0.0174495	0.0250894	0.0197938	0.0316436	-0.0137033	0
1925	0.0338325	0.0238295	0.0232814	0.0180668	0.0144187	0.0301339	-0.00627252	0
1926	0.0363102	0.0293818	0.0322045	0.0148043	0.0133343	0.0294859	0.00309008	0
1927	0.0394304	0.0347741	0.0407136	0.0146428	0.0138936	0.0318279	0.0119605	0
1928	0.0434237	0.0402832	0.0484084	0.0177731	0.0163928	0.0371274	0.020649	0
1929	0.0499572	0.0486144	0.0579703	0.0228694	0.0222981	0.0412804	0.0310981	0
1930	0.0574156	0.0579064	0.0678622	0.0285838	0.0295364	0.044516	0.0416656	0
1931	0.069467	0.0720974	0.0781568	0.039112	0.0430984	0.0479389	0.0562484	0
1932	0.0850383	0.0901974	0.0927632	0.0526809	0.0613868	0.050445	0.0738241	0
1933	0.098933	0.105928	0.0980909	0.0659385	0.0779802	0.0541811	0.0889044	0
1934	0.112845	0.120606	0.0950333	0.0826331	0.0956345	0.0622442	0.103241	0
1935	0.121355	0.130281	0.101591	0.0899247	0.105313	0.0634986	0.111585	0
1936	0.124834	0.135263	0.112221	0.0886599	0.10764	0.0586983	0.114314	0
1937	0.13088	0.14129	0.134724	0.0960227	0.115048	0.062201	0.119122	0
1938	0.137474	0.146963	0.169358	0.106859	0.124053	0.0692761	0.124192	0
1939	0.147183	0.154048	0.19372	0.128295	0.139314	0.0869733	0.131639	0
1940	0.160416	0.162972	0.203387	0.160694	0.161327	0.115181	0.142117	0
1941	0.168592	0.167546	0.216638	0.183072	0.175544	0.135171	0.147492	0
1942	0.169362	0.165901	0.232454	0.190995	0.178435	0.14401	0.145045	0
1943	0.172169	0.165682	0.229053	0.202612	0.184395	0.15423	0.145713	0
1944	0.176556	0.166523	0.214925	0.216991	0.192702	0.165195	0.148844	0
1945	0.170927	0.159141	0.176947	0.212222	0.185899	0.162189	0.141245	0
1946	0.159477	0.14698	0.116524	0.196562	0.170497	0.151101	0.127936	0
1947	0.136236	0.125073	0.0653724	0.157765	0.136949	0.122917	0.101121	0
1948	0.101619	0.0938325	0.0264241	0.0969706	0.0860893	0.0787296	0.0615377	0
1949	0.0715418	0.0662279	-0.0130255	0.0451693	0.042413	0.0402884	0.0281263	0
1950	0.0483253	0.043988	-0.0522123	0.00602137	0.00898798	0.00951586	0.00273949	0
1951	0.0227926	0.0202423	-0.0765723	-0.0353601	-0.0265383	-0.0216584	-0.0227782	0
1952	-0.00444466	-0.00454577	-0.0922953	-0.0781243	-0.0634417	-0.0527364	-0.0479516	0
1953	-0.0223082	-0.0221152	-0.0891873	-0.104381	-0.086807	-0.0742903	-0.063502	0
1954	-0.0350415	-0.0356616	-0.0686989	-0.120986	-0.102299	-0.0901806	-0.0734265	0
1955	-0.0358003	-0.0399868	-0.0535154	-0.117372	-0.101166	-0.0941208	-0.0711535	0
1956	-0.0252341	-0.0356047	-0.044576	-0.0945724	-0.0842164	-0.0868862	-0.057666	0
1957	-0.019434	-0.034611	-0.0367734	-0.0783639	-0.0728423	-0.0828217	-0.0475248	0
1958	-0.0197064	-0.0379117	-0.0304057	-0.0712933	-0.0691964	-0.082758	-0.0412798	0
1959	-0.0197478	-0.0410153	-0.0305501	-0.0622962	-0.0638408	-0.0824509	-0.0359549	0
1960	-0.0199451	-0.044206	-0.0343662	-0.0520822	-0.057403	-0.0822595	-0.0316834	0
1961	-0.0270185	-0.0521745	-0.0470182	-0.0532317	-0.0605085	-0.0863676	-0.0315069	0
1962	-0.037662	-0.0625161	-0.0673263	-0.060287	-0.0684423	-0.0923451	-0.0338244	0
1963	-0.0576906	-0.0795531	-0.0855468	-0.0824763	-0.0893293	-0.10505	-0.0413442	0
1964	-0.085982	-0.102407	-0.102466	-0.118424	-0.121903	-0.123411	-0.0534806	0
1965	-0.110851	-0.122641	-0.115828	-0.148179	-0.14899	-0.13898	-0.0647008	0
1966	-0.132646	-0.140685	-0.125799	-0.171259	-0.170426	-0.152897	-0.0751679	0
1967	-0.150931	-0.155615	-0.13579	-0.191082	-0.188343	-0.162094	-0.0845027	0
1968	-0.16579	-0.167519	-0.145075	-0.2075	-0.202658	-0.166781	-0.0926466	0
1969	-0.178442	-0.178117	-0.154405	-0.217508	-0.211934	-0.171861	-0.100433	0
1970	-0.188977	-0.187247	-0.16413	-0.223162	-0.217655	-0.176466	-0.107903	0
1971	-0.196994	-0.194872	-0.17089	-0.220688	-0.216874	-0.181196	-0.114411	0
1972	-0.20294	-0.201355	-0.173362	-0.211138	-0.210581	-0.186747	-0.120246	0
1973	-0.206526	-0.205545	-0.17674	-0.201236	-0.203325	-0.188762	-0.125361	0
1974	-0.206863	-0.20651	-0.180811	-0.190063	-0.193892	-0.184983	-0.128817	0
1975	-0.20747	-0.207875	-0.179034	-0.180798	-0.186636	-0.184149	-0.133565	0
1976	-0.208263	-0.209531	-0.173621	-0.173283	-0.181334	-0.185773	-0.139569	0
1977	-0.204717	-0.206807	-0.161705	-0.163195	-0.172224	-0.178977	-0.14233	0
1978	-0.198261	-0.201182	-0.143357	-0.151753	-0.161056	-0.167604	-0.142714	0
1979	-0.18736	-0.190984	-0.127094	-0.137536	-0.14561	-0.146048	-0.140576	0
1980	-0.171971	-0.176166	-0.114597	-0.120367	-0.125773	-0.114628	-0.13531	0
1981	-0.157586	-0.162459	-0.099513	-0.105238	-0.108551	-0.0880907	-0.130872	0
1982	-0.145712	-0.151351	-0.0822912	-0.0935592	-0.0955993	-0.0685471	-0.129733	0
1983	-0.131069	-0.137493	-0.0708093	-0.0799591	-0.0805222	-0.0473651	-0.123164	0
1984	-0.113955	-0.121233	-0.0622115	-0.0647379	-0.0636896	-0.0250183	-0.111754	0
1985	-0.101414	-0.109489	-0.0610649	-0.0546627	-0.0530461	-0.0118838	-0.106913	0
1986	-0.0913401	-0.100011	-0.0670596	-0.0474103	-0.04577	-0.00400273	-0.105006	0
1987	-0.0864661	-0.0960724	-0.0691613	-0.0463162	-0.046042	-0.00740049	-0.111331	0
1988	-0.0869452	-0.0976373	-0.0662536	-0.0512248	-0.0535896	-0.0214631	-0.125915	0
1989	-0.0842885	-0.0958071	-0.0635953	-0.0531832	-0.0576221	-0.0313793	-0.134225	0
1990	-0.0765205	-0.0890769	-0.0608878	-0.0507875	-0.0566803	-0.035611	-0.133722	0
1991	-0.0713702	-0.0836889	-0.0523927	-0.0496506	-0.0567491	-0.0405643	-0.135064	0
1992	-0.0684778	-0.0793815	-0.0407945	-0.0495768	-0.0576172	-0.0460066	-0.137739	0
1993	-0.0581572	-0.0685794	-0.0215445	-0.043515	-0.0518955	-0.0441201	-0.129038	0
1994	-0.043742	-0.0540741	0.00453001	-0.0338472	-0.0421843	-0.0377331	-0.113864	0
1995	-0.0206966	-0.0319843	0.0278799	-0.0176051	-0.0251235	-0.02309	-0.084965	0
1996	0.0107762	-0.0026519	0.0485033	0.00511257	-0.000919265	-0.000482972	-0.0431273	0
1997	0.0379182	0.0235033	0.0669489	0.0252451	0.0206518	0.0195228	-0.00653967	0
1998	0.0584904	0.0449441	0.0832723	0.0408888	0.0377678	0.0351398	0.0227679	0
1999	0.0810666	0.0674364	0.0970969	0.0589378	0.0570319	0.0528857	0.0528516	0
2000	0.105224	0.0907334	0.108765	0.0790499	0.0781266	0.0724401	0.0833484	0
2001	0.120103	0.10736	0.117885	0.0921542	0.0923502	0.0852624	0.104236	0
2002	0.129365	0.119681	0.124658	0.10104	0.102363	0.0940039	0.119021	0
2003	0.128026	0.124765	0.130038	0.102173	0.104848	0.0952892	0.122923	0
2004	0.116217	0.12254	0.134025	0.0953939	0.0996347	0.0889928	0.11618	0
2005	0.108116	0.122299	0.13698	0.0918328	0.0973445	0.0856575	0.112178	0
2006	0.106303	0.126193	0.138917	0.0940782	0.100519	0.0876922	0.113196	0
2007	0.100701	0.126106	0.139637	0.0921246	0.099396	0.0857914	0.110455	0
2008	0.0919361	0.122571	0.139392	0.0866107	0.0946051	0.0805567	0.104518	0
2009	0.0923647	0.125725	0.13777	0.0898655	0.098217	0.0834446	0.106231	0
2010	0.0974358	0.13198	0.134953	0.0973932	0.105859	0.0902656	0.111655	0
2011	0.114192	0.146863	0.13165	0.116167	0.124315	0.107554	0.1269	0
2012	0.142075	0.170055	0.127711	0.145672	0.153109	0.134821	0.151531	0
2013	0.163736	0.187668	0.123834	0.168695	0.175455	0.156025	0.170443	0
2014	0.17729	0.198002	0.119976	0.183326	0.189459	0.169435	0.181944	0
2015	0.191011	0.208528		0.197995	0.203497	0.182768	0.193519	0
2016	0.204477	0.218863		0.21227	0.217141	0.19563	0.204782	0
