# Supplementary material for: Identifying the early 2000s hiatus associated with internal climate variability
Source: Sci Rep. 2018 Sep 11;8:13602. doi: 10.1038/s41598-018-31862-z (PMC6134109; doi:10.1038/s41598-018-31862-z)
Supplement: Supplementary file 16 — Data 6c [file 41598_2018_31862_MOESM16_ESM.xlsx]

## Sheet: Sheet1
scale:2a_8a	HadCRUT4	Cowtan & Way	NOAA-old	NOAA-new	GISTEMP	CERA-Interim	NOAA20C-NCEP-R2	0
1889	0.147302	0.141818	0.136516	0.132319	0.135102		0.151753	0
1890	-0.09597	-0.108846	-0.0848674	-0.0901337	-0.136717		-0.154695	0
1891	-0.013069	-0.0239304	-0.0476082	-0.0320594	-0.0172499		-0.00934751	0
1892	-0.146058	-0.140214	-0.0848147	-0.103368	-0.0564592		-0.0950153	0
1893	-0.168237	-0.116941	-0.123969	-0.13811	-0.119341		-0.127662	0
1894	-0.104251	-0.0923637	-0.0813161	-0.10394	-0.12361		-0.118583	0
1895	-0.0843382	-0.060461	-0.0218923	-0.0612605	-0.0393777		-0.0459675	0
1896	0.118936	0.103016	0.12787	0.0705954	0.0639919		0.0489853	0
1897	0.104344	0.099045	0.0905502	0.0432934	0.0678802		0.123953	0
1898	-0.0933572	-0.12458	-0.0348038	-0.0883711	-0.0827472		-0.0926974	0
1899	0.0466527	0.0321991	0.0885634	0.0745018	0.0306467		0.0597145	0
1900	0.157324	0.164466	0.142347	0.160497	0.156725		0.166389	0
1901	0.122053	0.132627	0.0861067	0.120721	0.127192	0.148837	0.102622	0
1902	-0.0037996	-0.00367956	-0.00434343	0.0349641	0.0117336	0.0391085	-0.0211171	0
1903	-0.067463	-0.0732585	-0.0870042	-0.0344447	-0.0570481	-0.0641185	-0.101227	0
1904	-0.0988501	-0.118936	-0.138348	-0.0975988	-0.149264	-0.136377	-0.171696	0
1905	0.0511869	0.0519772	0.00150804	0.0438293	0.0829671	0.0385582	0.086621	0
1906	0.149911	0.14086	0.0830282	0.121412	0.141289	0.104565	0.159224	0
1907	-0.0304235	-0.0174273	-0.0407757	-0.0379298	-0.0274086	-0.0625695	-0.000227481	0
1908	-0.0772116	-0.0506656	-0.0732411	-0.103191	-0.0721977	-0.0415745	-0.0222378	0
1909	-0.0912937	-0.0986981	-0.0631525	-0.0994903	-0.117809	-0.035011	-0.040822	0
1910	-0.065761	-0.0803492	-0.0329304	-0.0680088	-0.0751952	-0.0903912	-0.0849985	0
1911	-0.125265	-0.100106	-0.0546227	-0.124518	-0.0710202	-0.147822	-0.154795	0
1912	-0.0230087	-0.0280778	-0.00507685	-0.0192565	-0.0154386	0.0165174	-0.0405999	0
1913	-0.0193733	-0.00152218	0.0113474	-0.0177807	-0.0129679	-0.0912936	-0.0194067	0
1914	0.148555	0.164122	0.14397	0.151643	0.167683	0.121565	0.120903	0
1915	0.23411	0.217827	0.194821	0.206697	0.19503	0.248475	0.228437	0
1916	-0.0305635	-0.0382542	-0.0249111	-0.0327235	-0.0311337	0.0340193	-0.022598	0
1917	-0.136157	-0.156295	-0.081952	-0.0696244	-0.155493	-0.0798188	-0.0908301	0
1918	-0.0185093	-0.0372793	0.00446541	0.0274806	-0.0065405	-0.0952038	-0.0473644	0
1919	0.0207979	0.00608539	-0.0329968	0.0125397	-0.000101965	0.104162	0.0647068	0
1920	0.0291373	0.0251168	-0.0288703	-0.0138751	-0.00565535	0.0911043	0.021157	0
1921	0.0739264	0.0674203	0.0333116	0.0450933	0.0637062	-0.0136619	0.0291712	0
1922	-0.0540398	-0.0356939	-0.0563033	-0.0536441	-0.0348363	-0.0616221	-0.0299823	0
1923	-0.0348695	-0.0253204	-0.0377744	-0.0341497	-0.0161367	-0.066671	-0.0205604	0
1924	-0.0539994	-0.0196471	-0.0393848	-0.0672706	-0.0207605	-0.0228288	-0.0221338	0
1925	0.0212144	0.00769958	0.0188238	0.0454567	0.0205347	-0.0261691	-0.0459403	0
1926	0.121546	0.135254	0.100332	0.1245	0.137619	0.160974	0.0694999	0
1927	0.0119949	0.0207632	0.023535	0.0301468	0.0227267	-0.0261992	0.028726	0
1928	0.00736071	0.0339769	0.0105836	0.00224464	0.0256055	-0.023802	-0.00673239	0
1929	-0.147723	-0.159541	-0.12166	-0.12752	-0.144814	-0.173692	-0.141446	0
1930	0.0531808	0.0479126	0.0494074	0.0519814	0.0533003	0.0463424	0.0791013	0
1931	0.0867832	0.0877293	0.0618166	0.0670199	0.0754753	0.211637	0.112797	0
1932	0.0170722	0.0148259	0.0231148	-0.000737942	-0.0168098	0.0634978	0.0162519	0
1933	-0.13738	-0.166066	-0.129591	-0.148696	-0.147973	-0.157256	-0.104129	0
1934	-0.0141558	-0.0481721	0.00934424	-0.0204631	-0.0306127	-0.101149	-0.0400505	0
1935	-0.0751441	-0.0967892	-0.033817	-0.0735902	-0.106136	-0.119815	-0.0559763	0
1936	-0.0536766	-0.0661953	-0.0209506	-0.0488757	-0.0751112	-0.00247215	-0.0532346	0
1937	0.0550931	0.0732322	0.0603868	0.0270605	0.0306664	0.0719231	0.0234759	0
1938	0.0620709	0.0548024	0.047042	-0.00077502	0.0245123	0.023199	0.0722166	0
1939	-0.000113498	0.0159021	0.000136232	-0.00924932	0.0020649	0.021282	0.0385472	0
1940	0.0461584	0.081128	0.0247251	0.0613031	0.112859	0.099873	-0.0707555	0
1941	0.0369497	0.0552613	0.0561318	0.131205	0.16069	0.0699711	-0.0127588	0
1942	-0.0184802	-0.00190843	-0.0113032	0.0647789	0.0189654	0.000873219	0.0289394	0
1943	-0.00610952	0.0233686	-0.0235602	0.0544504	0.0239311	-0.119846	0.038604	0
1944	0.129506	0.121449	0.0858839	0.161133	0.146292	0.0821372	0.266566	0
1945	0.0074531	-0.00782627	-0.01315	0.0361186	0.0228123	-0.000214926	0.169275	0
1946	-0.0862322	-0.0877091	-0.0990266	-0.128561	-0.132693	-0.0159133	-0.0961845	0
1947	-0.0399217	-0.00650458	-0.0621719	-0.151099	-0.0811717	-0.000130518	-0.14168	0
1948	-0.0169655	-0.0585803	-0.0497062	-0.102547	-0.113362	-0.0573052	-0.149157	0
1949	-0.0324686	-0.0852228	-0.0320331	-0.0728857	-0.0826209	-0.0359329	-0.164097	0
1950	-0.118696	-0.158097	-0.0916547	-0.145724	-0.131969	-0.084399	-0.211606	0
1951	0.0173425	0.0264469	0.0791683	0.0336493	0.010778	0.0447691	0.0545118	0
1952	0.114053	0.113966	0.126401	0.1044	0.10491	0.0863789	0.0805946	0
1953	0.190596	0.185484	0.18812	0.188863	0.17573	0.154504	0.203271	0
1954	-0.0328659	-0.0118998	-0.0565851	-0.0161838	-0.0311704	-0.0412059	-0.011733	0
1955	-0.103041	-0.0862219	-0.0994326	-0.0511774	-0.0444194	-0.0867803	0.00432967	0
1956	-0.200284	-0.155972	-0.177868	-0.155089	-0.133211	-0.160538	-0.119261	0
1957	0.0441727	0.0605599	0.0425159	0.0675521	0.0935481	0.0315484	0.116373	0
1958	0.0876003	0.0722378	0.0767911	0.10926	0.0979793	0.106499	0.0925517	0
1959	0.0488768	0.0367874	0.0227802	0.0391399	0.0408103	-0.0038707	0.0708557	0
1960	-0.0266261	-0.0165253	-0.0334888	-0.0221123	-0.0273462	-0.0288977	-0.0274956	0
1961	0.057637	0.0567818	0.0458974	0.0279198	0.0439763	0.035422	0.0704894	0
1962	0.0344662	0.0294303	0.0823569	0.0338777	0.0201599	-0.00481949	0.00190102	0
1963	0.0784615	0.073487	0.107569	0.064787	0.0591319	0.0589796	-0.00913912	0
1964	-0.174449	-0.189867	-0.148909	-0.17068	-0.190328	-0.123917	-0.184573	0
1965	-0.0765878	-0.0816346	-0.0808913	-0.0821343	-0.0750614	-0.00197954	-0.12542	0
1966	0.0073373	-0.00545297	-0.0227322	-0.0101108	-0.0152861	0.0979599	-0.0161671	0
1967	0.0100547	0.0369467	-0.00651615	0.00896508	0.0212841	0.00989078	0.00995199	0
1968	-0.0233677	-0.0193656	-0.0186622	-0.00507096	-0.0354512	-0.0876669	0.0190632	0
1969	0.125048	0.122048	0.085206	0.114548	0.11285	0.051153	0.108789	0
1970	0.0674558	0.0610977	0.0407997	0.0599367	0.0677279	0.0566427	0.0580249	0
1971	-0.0926447	-0.0773681	-0.0619304	-0.0727726	-0.0638552	-0.0466055	-0.0567611	0
1972	0.0251805	0.00399713	0.0189771	0.0174595	0.0190759	0.0849009	-0.00369473	0
1973	0.146916	0.127365	0.147489	0.127618	0.151328	0.094153	0.160922	0
1974	-0.137271	-0.11613	-0.0998438	-0.123162	-0.118262	-0.148898	-0.096901	0
1975	-0.0801269	-0.0671763	-0.0403459	-0.071955	-0.0655855	-0.139898	-0.0454444	0
1976	-0.179726	-0.184872	-0.1458	-0.168908	-0.170856	-0.228234	-0.178838	0
1977	0.0967108	0.0964714	0.0871382	0.0919408	0.0904424	0.0678043	0.0997846	0
1978	-0.026517	-0.0288175	-0.0189189	-0.0183105	-0.0400597	-0.0283564	-0.0661247	0
1979	0.074243	0.0378095	0.0449591	0.0790944	0.0355928	0.133785	0.0469351	0
1980	0.0869193	0.125273	0.0691027	0.0839526	0.117259	0.198486	0.167872	0
1981	0.113545	0.150761	0.0859131	0.100819	0.151522	0.190008	0.10252	0
1982	-0.0344143	-0.0622928	-0.0569382	-0.0389326	-0.0700012	-0.0798861	-0.104884	0
1983	0.126918	0.102959	0.0902306	0.0994681	0.0864312	0.0884324	0.0878592	0
1984	-0.105172	-0.089153	-0.116917	-0.11369	-0.088822	-0.12464	-0.106272	0
1985	-0.140835	-0.123948	-0.144832	-0.141816	-0.147984	-0.168726	-0.171125	0
1986	-0.0831043	-0.0965873	-0.0564224	-0.0671667	-0.103815	-0.0900837	-0.0620763	0
1987	0.0516302	0.0250506	0.0718178	0.0634796	0.0377602	0.0370867	0.00907253	0
1988	0.0505299	0.0699416	0.0736462	0.0699755	0.106475	0.0957782	0.128054	0
1989	-0.0396111	-0.0504664	-0.0126289	-0.0163732	-0.0182144	-0.0425897	-0.00963405	0
1990	0.123252	0.124348	0.1127	0.103047	0.132249	0.144236	0.176286	0
1991	0.0687307	0.0984789	0.0731262	0.0637449	0.0937519	0.0792593	0.15638	0
1992	-0.0905198	-0.104316	-0.0873593	-0.0844624	-0.103904	-0.143382	-0.0879534	0
1993	-0.065088	-0.0814875	-0.0838881	-0.0785404	-0.0980297	-0.0821629	-0.147548	0
1994	-0.0267172	-0.0343396	-0.0558438	-0.0361763	-0.0460893	-0.0382752	-0.0665634	0
1995	0.0602364	0.062467	0.0381659	0.0598245	0.0587114	0.0999796	0.0637946	0
1996	-0.120072	-0.0757837	-0.11827	-0.110483	-0.0734632	-0.0676376	-0.113628	0
1997	0.0528602	0.0410108	0.0519789	0.0617322	0.0269471	0.0271588	-0.0127447	0
1998	0.17435	0.16448	0.147256	0.148447	0.151834	0.144979	0.175042	0
1999	-0.0884138	-0.109424	-0.0520499	-0.0674579	-0.0956221	-0.119444	-0.0987306	0
2000	-0.13198	-0.125422	-0.0973689	-0.115613	-0.125079	-0.129816	-0.158875	0
2001	-0.00716943	0.00134704	0.00842658	-0.0166451	-0.00754268	0.00727136	-0.00439235	0
2002	0.0312588	0.0473985	0.0557022	0.0265603	0.054234	0.0368337	0.0544223	0
2003	0.0344718	0.0348826	0.0535499	0.027714	0.0337399	0.0261103	0.0587123	0
2004	-0.0186581	-0.0531253	-0.000204626	-0.00302483	-0.0388551	-0.0522549	-0.0318611	0
2005	0.0802691	0.0885814	0.0663902	0.072817	0.0954418	0.14534	0.147452	0
2006	0.0356339	0.0278042	0.00693294	0.0126149	0.0240542	0.0804868	0.0468385	0
2007	0.0187614	0.0459591	-0.00557912	0.00660149	0.0369632	0.0226446	0.0147839	0
2008	-0.0759895	-0.0925027	-0.0899507	-0.0658747	-0.086475	-0.124217	-0.107789	0
2009	0.0267981	0.0199994	-0.0112143	0.0226503	0.0214732	0.00379493	0.0378923	0
2010	0.067819	0.0842297	0.0457091	0.0668067	0.0653101	0.0738474	0.0707875	0
2011	-0.0922377	-0.0766601	-0.0770894	-0.0806321	-0.0719949	-0.0702623	-0.104446	0
2012	-0.0837441	-0.0872675	-0.0376898	-0.0690842	-0.0798997	-0.0755842	-0.0784109	0
2013	-0.0698708	-0.0801247	0.00793784	-0.0608908	-0.0811897	-0.0841709	-0.0828984	0
2014	-0.0267931	-0.0305966	0.0730781	-0.0142057	-0.0240358	-0.0653978	-0.0427788	0
2015	0.135416	0.0910649		0.122751	0.0933985	0.0732284	0.0758674	0
2016	0.14816	0.183223		0.140389	0.19152	0.234476	0.212705	0
