# Supplementary material for: Identifying the early 2000s hiatus associated with internal climate variability
Source: Sci Rep. 2018 Sep 11;8:13602. doi: 10.1038/s41598-018-31862-z (PMC6134109; doi:10.1038/s41598-018-31862-z)
Supplement: Supplementary file 17 — Data 6d [file 41598_2018_31862_MOESM17_ESM.xlsx]

## Sheet: Sheet1
13-yr trend	HadCRUT4	Cowtan & Way	NOAA-old	NOAA-new	GISTEMP	CERA-Interim	NOAA20C-NCEP-R2	0
1901	-0.0049465	0.00718703	-0.00414198	-0.0135517	-0.0222009		-0.0158706	0
1902	-0.00196245	0.00974237	-0.000825135	-0.00990013	-0.0181011		-0.0120886	0
1903	0.00101382	0.0122895	0.00204257	-0.00625677	-0.01401		-0.00831461	0
1904	0.00379082	0.014678	0.00448295	-0.00286836	-0.0102086		-0.00481042	0
1905	0.00625803	0.0168179	0.00660783	0.000125114	-0.00685527		-0.00172369	0
1906	0.0084286	0.0187191	0.00841894	0.00274121	-0.00392974		0.000964419	0
1907	0.0103726	0.0204341	0.00978545	0.00507218	-0.00132601		0.00335262	0
1908	0.0120853	0.0219564	0.0106921	0.00711457	0.000953175		0.00543824	0
1909	0.013483	0.0232218	0.0112453	0.00875891	0.00278239		0.00710447	0
1910	0.0145619	0.0242308	0.0117055	0.00999752	0.0041516		0.00834207	0
1911	0.0153975	0.0250449	0.012144	0.0109257	0.00516846		0.00925145	0
1912	0.0161696	0.0258087	0.012493	0.0117725	0.0060926		0.0100746	0
1913	0.0169306	0.026566	0.0126298	0.0126032	0.00699759	0.0333096	0.0108803	0
1914	0.0176342	0.0272797	0.0123683	0.0133587	0.00781609	0.0337477	0.0116056	0
1915	0.0182013	0.0278889	0.0118027	0.0139357	0.00843009	0.0340542	0.0121407	0
1916	0.0185119	0.0283016	0.0111817	0.014178	0.00866066	0.0341132	0.012319	0
1917	0.018629	0.0285673	0.0105626	0.0141665	0.00860009	0.0339851	0.0122263	0
1918	0.0187173	0.028815	0.010068	0.0141141	0.00849095	0.0338288	0.0120888	0
1919	0.0187999	0.029055	0.0100124	0.0140573	0.00837788	0.0336688	0.0119477	0
1920	0.0189415	0.0293292	0.0104668	0.0140866	0.00836766	0.03357	0.0119022	0
1921	0.0193567	0.0298093	0.01153	0.0144767	0.008772	0.0337383	0.012243	0
1922	0.0200989	0.0305399	0.0134209	0.0152936	0.00966495	0.0342243	0.013039	0
1923	0.0212496	0.0315933	0.0160783	0.0166354	0.0111552	0.0351041	0.0143919	0
1924	0.022968	0.0331016	0.0192129	0.0187016	0.0134672	0.036529	0.0165111	0
1925	0.0251984	0.0350131	0.0227262	0.0214268	0.0165296	0.0384476	0.0193297	0
1926	0.0277296	0.0371526	0.0263703	0.0245471	0.0200453	0.0406594	0.0225707	0
1927	0.0304982	0.0394712	0.0297529	0.0279796	0.0239195	0.0431027	0.0261457	0
1928	0.0333452	0.0418473	0.0328416	0.0315168	0.0279145	0.0456237	0.0298333	0
1929	0.0359934	0.0440548	0.0355022	0.0348081	0.0316342	0.0479576	0.0332641	0
1930	0.0384145	0.0460683	0.037523	0.0378204	0.0350419	0.0500782	0.036404	0
1931	0.040501	0.0477937	0.0389766	0.0404228	0.0379925	0.0518848	0.0391171	0
1932	0.0420837	0.0490839	0.0400649	0.0424097	0.0402571	0.0532186	0.04119	0
1933	0.0432232	0.0499926	0.0410789	0.0438539	0.0419163	0.0541361	0.0426977	0
1934	0.0440847	0.0506652	0.0423896	0.0449546	0.0431911	0.0547917	0.0438467	0
1935	0.0448879	0.051288	0.0441528	0.0459838	0.0443858	0.0553933	0.0449213	0
1936	0.0459164	0.0521024	0.0463288	0.047291	0.0458914	0.0562085	0.0462864	0
1937	0.0473038	0.0532286	0.0487309	0.0490352	0.0478831	0.0573615	0.0481056	0
1938	0.0490232	0.0546456	0.0513049	0.0511819	0.0503216	0.0588263	0.0503426	0
1939	0.0509446	0.056248	0.0542516	0.0535663	0.0530203	0.0604788	0.0528231	0
1940	0.0530424	0.0580211	0.0576463	0.0561504	0.055934	0.0622923	0.0555052	0
1941	0.0554603	0.0600831	0.0613973	0.0591154	0.0592668	0.064404	0.0585794	0
1942	0.0582391	0.0624611	0.065227	0.0625177	0.0630851	0.0668546	0.0621073	0
1943	0.0612952	0.0650779	0.0690797	0.0662597	0.067282	0.0695671	0.065989	0
1944	0.0643991	0.0677304	0.073029	0.070065	0.0715519	0.0723271	0.0699389	0
1945	0.0674967	0.0703672	0.0772511	0.0738714	0.075827	0.0750851	0.0738935	0
1946	0.0706482	0.0730412	0.0820202	0.0777514	0.0801879	0.0778974	0.0779282	0
1947	0.0739822	0.0758596	0.087219	0.0818661	0.0848157	0.0808863	0.082212	0
1948	0.0776976	0.0789869	0.0925291	0.0864645	0.0899908	0.0842408	0.0870064	0
1949	0.081704	0.0823456	0.0977329	0.0914355	0.0955892	0.0878758	0.0921956	0
1950	0.0857581	0.0857287	0.102513	0.0964793	0.101276	0.0915617	0.0974668	0
1951	0.0897364	0.08905	0.106522	0.101427	0.106854	0.0951761	0.102637	0
1952	0.093444	0.0921648	0.109721	0.106021	0.112026	0.0985285	0.107429	0
1953	0.0965986	0.0948252	0.11215	0.109919	0.116413	0.101355	0.11149	0
1954	0.0991547	0.0969854	0.113668	0.113072	0.119962	0.103614	0.114768	0
1955	0.101094	0.0986085	0.1142	0.115475	0.122678	0.105296	0.117269	0
1956	0.102269	0.0995501	0.113942	0.116961	0.124381	0.106266	0.118823	0
1957	0.102668	0.0998198	0.112999	0.1175	0.125029	0.106507	0.119391	0
1958	0.102491	0.0996123	0.11171	0.117318	0.124864	0.106201	0.119203	0
1959	0.101822	0.0990005	0.110456	0.116517	0.124002	0.105428	0.118363	0
1960	0.100911	0.0981932	0.10924	0.115409	0.122792	0.104424	0.1172	0
1961	0.100088	0.0974891	0.108084	0.114386	0.121666	0.103496	0.116115	0
1962	0.0993705	0.0969083	0.107017	0.113463	0.120637	0.102658	0.115124	0
1963	0.0988199	0.0965249	0.106028	0.112699	0.119764	0.101962	0.11428	0
1964	0.0985336	0.0964546	0.105089	0.112186	0.119135	0.101489	0.113666	0
1965	0.098476	0.0966551	0.104158	0.11189	0.118718	0.101211	0.113253	0
1966	0.0985514	0.097012	0.103183	0.111722	0.118425	0.101046	0.112958	0
1967	0.0986363	0.0973787	0.102141	0.111563	0.118143	0.100891	0.112674	0
1968	0.0985709	0.0975653	0.101038	0.111264	0.117724	0.10061	0.11226	0
1969	0.0982764	0.0974776	0.0998983	0.11075	0.117098	0.100137	0.11165	0
1970	0.0977673	0.0971324	0.0987282	0.110035	0.116278	0.0994847	0.110857	0
1971	0.097113	0.0966118	0.0975003	0.109186	0.115328	0.0987125	0.109941	0
1972	0.096324	0.0959273	0.0962054	0.108212	0.114259	0.0978294	0.108914	0
1973	0.0953217	0.0949861	0.0948584	0.10704	0.112999	0.0967689	0.107705	0
1974	0.0940873	0.0937666	0.0935004	0.10565	0.111528	0.0955144	0.106298	0
1975	0.0926729	0.0923314	0.0921395	0.104092	0.109895	0.0941094	0.104737	0
1976	0.0912135	0.0908418	0.0907645	0.102492	0.108221	0.0926675	0.103137	0
1977	0.0897411	0.0893363	0.0893503	0.100881	0.106536	0.091215	0.101527	0
1978	0.0882197	0.087772	0.0878585	0.0992232	0.104807	0.0897217	0.0998754	0
1979	0.0865767	0.0860631	0.0863066	0.0974512	0.102966	0.0881261	0.0981178	0
1980	0.0847012	0.0840785	0.0847408	0.0954592	0.100912	0.0863342	0.0961572	0
1981	0.0826461	0.0818808	0.0831868	0.0932973	0.0986917	0.0843905	0.0940396	0
1982	0.0805514	0.0796364	0.0816844	0.0910979	0.096435	0.0824135	0.0918872	0
1983	0.0784735	0.0774101	0.0802856	0.0889159	0.0941961	0.0804521	0.0897518	0
1984	0.0765083	0.0753137	0.0789976	0.0868438	0.092066	0.0785888	0.08772	0
1985	0.0748227	0.073546	0.0778224	0.0850388	0.0901973	0.0769643	0.0859363	0
1986	0.073447	0.0721438	0.0767866	0.0835289	0.0886168	0.0756032	0.0844258	0
1987	0.0724108	0.0711446	0.0758941	0.0823406	0.0873493	0.0745294	0.0832115	0
1988	0.0718149	0.0706697	0.0751106	0.0815674	0.086485	0.0738265	0.0823784	0
1989	0.0716491	0.0707051	0.0744159	0.0812016	0.0860172	0.0734874	0.0819208	0
1990	0.0717817	0.0710917	0.0737583	0.0811204	0.0858278	0.0734025	0.0817271	0
1991	0.0721542	0.0717604	0.0730822	0.0812683	0.0858626	0.0735224	0.0817461	0
1992	0.072618	0.0725357	0.0723884	0.0815043	0.0859839	0.0737209	0.0818473	0
1993	0.0729799	0.0731859	0.0716709	0.0816475	0.086017	0.0738366	0.0818656	0
1994	0.0732327	0.0737013	0.0709194	0.0816916	0.085956	0.0738639	0.0817957	0
1995	0.0733309	0.0740256	0.0701349	0.0815957	0.0857623	0.0737661	0.0816016	0
1996	0.0732012	0.074068	0.0693231	0.0812934	0.0853733	0.0734842	0.0812247	0
1997	0.072865	0.0738555	0.0685111	0.0808038	0.0848065	0.0730349	0.0806813	0
1998	0.0723853	0.073467	0.0677301	0.0801829	0.0841147	0.0724684	0.0800205	0
1999	0.0718826	0.0730492	0.0669782	0.0795421	0.0834044	0.0718842	0.0793425	0
2000	0.0715058	0.0727838	0.0662484	0.0790183	0.0828067	0.0714046	0.0787702	0
2001	0.0712936	0.0727207	0.065512	0.0786447	0.0823518	0.0710592	0.0783315	0
2002	0.0712242	0.0728341	0.064748	0.0784006	0.0820197	0.0708297	0.0780074	0
2003	0.0712021	0.0730099	0.0639833	0.0781966	0.0817237	0.070636	0.077716	0
2004	0.07118	0.0731933	0.0632419	0.0779866	0.0814183	0.0704371	0.077414	0
2005	0.071254	0.0734997	0.0625296	0.0778603	0.0811902	0.0703131	0.0771831	0
2006	0.071482	0.0739965	0.0618411	0.0778737	0.0810945	0.0703139	0.0770757	0
2007	0.0718489	0.074663	0.0611839	0.078015	0.081121	0.070429	0.077083	0
2008	0.0722719	0.0753946	0.06056	0.0782107	0.0812012	0.0705928	0.0771411	0
2009	0.0727477	0.0761851	0.0599906	0.0784596	0.0813349	0.0708042	0.0772504	0
2010	0.0732997	0.0770636	0.0595099	0.0787824	0.0815417	0.0710817	0.0774293	0
2011	0.0740081	0.078127	0.0591089	0.079254	0.0818937	0.0714922	0.0777455	0
2012	0.0750003	0.0795287	0.0587602	0.0799932	0.0825054	0.0721417	0.078307	0
2013	0.0762307	0.0812129	0.0584017	0.0809582	0.0833369	0.072993	0.0790764	0
2014	0.0775711	0.0830234	0.0579574	0.0820309	0.0842754	0.0739406	0.0799479	0
2015	0.0788648	0.0847767		0.0830608	0.0851729	0.07485	0.0807807	0
2016	0.0799071	0.0862323		0.0838523	0.0858382	0.0755466	0.0813933	0
