# Supplementary material for: Identifying the early 2000s hiatus associated with internal climate variability
Source: Sci Rep. 2018 Sep 11;8:13602. doi: 10.1038/s41598-018-31862-z (PMC6134109; doi:10.1038/s41598-018-31862-z)
Supplement: Supplementary file 18 — Data 6e [file 41598_2018_31862_MOESM18_ESM.xlsx]

## Sheet: Sheet1
13-yr trend	HadCRUT4	Cowtan & Way	NOAA-old	NOAA-new	GISTEMP	CERA-Interim	NOAA20C-NCEP-R2	0
1901	-0.0330931	-0.00604324	-0.0232134	0.0161811	0.0120625		0.0176763	0
1902	-0.0594828	-0.028808	-0.0338088	-0.0287526	-0.0321514		-0.0230463	0
1903	-0.0865361	-0.053014	-0.0425264	-0.0766304	-0.0789912		-0.066853	0
1904	-0.110339	-0.0748498	-0.0505454	-0.121061	-0.122426		-0.108535	0
1905	-0.127354	-0.0914101	-0.0608152	-0.154929	-0.155574		-0.141063	0
1906	-0.13747	-0.102787	-0.0764091	-0.177712	-0.177874		-0.163563	0
1907	-0.141246	-0.109941	-0.0947487	-0.189418	-0.189263		-0.175541	0
1908	-0.13742	-0.112558	-0.111833	-0.187165	-0.186849		-0.17388	0
1909	-0.124943	-0.109443	-0.127052	-0.17007	-0.16985		-0.158363	0
1910	-0.105185	-0.100908	-0.139991	-0.141463	-0.141661		-0.133034	0
1911	-0.0803033	-0.0880831	-0.146656	-0.104886	-0.105632		-0.100157	0
1912	-0.0548367	-0.0738425	-0.145696	-0.0675588	-0.0687144		-0.0652855	0
1913	-0.0314565	-0.0595667	-0.135055	-0.0348625	-0.0363634	-0.0757799	-0.0348684	0
1914	-0.0095779	-0.0446967	-0.110291	-0.0062882	-0.00814957	-0.0442589	-0.00918884	0
1915	0.0122255	-0.0282712	-0.0725903	0.0197666	0.0172261	-0.0138614	0.0114255	0
1916	0.0353618	-0.00884441	-0.0276128	0.0441845	0.0403339	0.0169602	0.0256292	0
1917	0.0585362	0.012817	0.0220059	0.0652961	0.0597537	0.0464829	0.0333842	0
1918	0.0798465	0.0347247	0.070802	0.0817973	0.074521	0.0728494	0.0362364	0
1919	0.0992609	0.0566059	0.111211	0.0944689	0.0856444	0.0956218	0.0356453	0
1920	0.116924	0.0776861	0.142491	0.105132	0.095171	0.114979	0.0343181	0
1921	0.130925	0.0953952	0.163474	0.113075	0.102586	0.129792	0.0344272	0
1922	0.140561	0.109117	0.170862	0.117559	0.107118	0.139599	0.0358788	0
1923	0.144487	0.117809	0.165031	0.116491	0.106794	0.143311	0.0381056	0
1924	0.140274	0.119523	0.14981	0.106904	0.0989216	0.138603	0.0410636	0
1925	0.128801	0.114965	0.128335	0.0902882	0.084992	0.125979	0.0454285	0
1926	0.113059	0.106638	0.106428	0.069987	0.0682011	0.107971	0.0513033	0
1927	0.0945919	0.0955065	0.0889593	0.0484084	0.0502484	0.0870821	0.0581674	0
1928	0.0762313	0.0836261	0.0754981	0.0289525	0.0336225	0.0673468	0.0648658	0
1929	0.0615568	0.0741579	0.0659372	0.014692	0.0214606	0.0515032	0.0709173	0
1930	0.0507672	0.0673711	0.061172	0.0054632	0.0139046	0.0391087	0.0763421	0
1931	0.0446084	0.06429	0.061948	0.00167947	0.01192	0.0296583	0.0823198	0
1932	0.0449098	0.0667471	0.0682767	0.00514157	0.0178001	0.0234949	0.089989	0
1933	0.0515121	0.074249	0.0761596	0.0162549	0.0313815	0.0215722	0.0985516	0
1934	0.0627121	0.0850272	0.0802732	0.0339206	0.0507316	0.0242967	0.107294	0
1935	0.0756523	0.0965645	0.0815948	0.0535462	0.071734	0.0287327	0.113974	0
1936	0.0861637	0.105423	0.0820065	0.0687897	0.0886703	0.0307988	0.116501	0
1937	0.0926617	0.110114	0.0855639	0.0792833	0.100106	0.0314411	0.115524	0
1938	0.0958456	0.111111	0.0963385	0.0867509	0.107208	0.0321562	0.111777	0
1939	0.097489	0.109813	0.11055	0.0951518	0.112901	0.0363057	0.106919	0
1940	0.0986027	0.106681	0.122347	0.107936	0.119145	0.0474964	0.101863	0
1941	0.0973004	0.100132	0.132534	0.121276	0.122936	0.0627357	0.094769	0
1942	0.0918873	0.0892524	0.142369	0.130106	0.121206	0.0770993	0.0839182	0
1943	0.0837076	0.0754302	0.145301	0.135727	0.115647	0.0904322	0.071091	0
1944	0.0753042	0.0614217	0.138678	0.140575	0.109533	0.102668	0.0591881	0
1945	0.0651499	0.0467528	0.117637	0.139296	0.0999904	0.108434	0.0464522	0
1946	0.0518458	0.030337	0.0741009	0.129187	0.0849114	0.105843	0.0314245	0
1947	0.0329041	0.0100887	0.0115126	0.105532	0.0604791	0.091735	0.0109262	0
1948	0.00453783	-0.0169827	-0.059764	0.0605113	0.0207327	0.060209	-0.0192961	0
1949	-0.0313213	-0.0492358	-0.135828	-0.00246042	-0.0314614	0.0133269	-0.0567338	0
1950	-0.0695806	-0.0827095	-0.209273	-0.0731166	-0.0882417	-0.0413412	-0.0959558	0
1951	-0.109185	-0.116483	-0.267157	-0.148302	-0.147443	-0.100671	-0.135246	0
1952	-0.147734	-0.148741	-0.307342	-0.221527	-0.204667	-0.158442	-0.171895	0
1953	-0.178751	-0.174645	-0.327069	-0.279605	-0.249986	-0.204795	-0.199773	0
1954	-0.200781	-0.193086	-0.31887	-0.319985	-0.281311	-0.238286	-0.217557	0
1955	-0.211577	-0.20242	-0.283904	-0.339421	-0.295884	-0.257296	-0.223396	0
1956	-0.206536	-0.199081	-0.231586	-0.329929	-0.287214	-0.256905	-0.212652	0
1957	-0.18705	-0.184032	-0.167096	-0.293234	-0.256841	-0.237708	-0.186185	0
1958	-0.159051	-0.161858	-0.101284	-0.239814	-0.213292	-0.20602	-0.149793	0
1959	-0.124994	-0.134558	-0.0473657	-0.173873	-0.159885	-0.165036	-0.106736	0
1960	-0.0900938	-0.106406	-0.00629839	-0.105264	-0.104384	-0.121997	-0.0635786	0
1961	-0.0622585	-0.083596	0.021098	-0.0488861	-0.0587882	-0.0860339	-0.0282907	0
1962	-0.0424321	-0.0667898	0.0306617	-0.006505	-0.0245521	-0.0577551	-0.001505	0
1963	-0.0321376	-0.0570801	0.0221304	0.0192983	-0.00396672	-0.0382127	0.0164414	0
1964	-0.0351653	-0.0572497	0.000483839	0.0221973	-0.00238186	-0.0304188	0.0229944	0
1965	-0.0508906	-0.0668847	-0.0301927	0.00340325	-0.0186804	-0.0341198	0.0178533	0
1966	-0.0748253	-0.0827372	-0.0616678	-0.0292494	-0.0463321	-0.0459601	0.00420093	0
1967	-0.103623	-0.102207	-0.0865449	-0.0711489	-0.0812548	-0.0626248	-0.015705	0
1968	-0.131243	-0.120673	-0.104957	-0.11322	-0.115733	-0.078399	-0.036813	0
1969	-0.151829	-0.133941	-0.117975	-0.144868	-0.141174	-0.0890731	-0.0541193	0
1970	-0.165238	-0.142006	-0.125165	-0.165392	-0.157108	-0.0950329	-0.0676379	0
1971	-0.17208	-0.145468	-0.125136	-0.174425	-0.163426	-0.0973823	-0.077583	0
1972	-0.171157	-0.143637	-0.118259	-0.168641	-0.157496	-0.0960351	-0.0833851	0
1973	-0.161426	-0.135605	-0.106116	-0.147486	-0.138635	-0.0895477	-0.0845993	0
1974	-0.144276	-0.12209	-0.0923587	-0.114894	-0.10984	-0.0775429	-0.0817378	0
1975	-0.121537	-0.104523	-0.0784749	-0.0744431	-0.0743763	-0.0621438	-0.0759865	0
1976	-0.0974332	-0.0860678	-0.063677	-0.0334277	-0.0387039	-0.0471225	-0.0696262	0
1977	-0.0747686	-0.0683631	-0.0466185	0.00207681	-0.00750138	-0.0324875	-0.0634472	0
1978	-0.0530167	-0.0508497	-0.0253959	0.0323692	0.0197299	-0.0170381	-0.0568284	0
1979	-0.031251	-0.0325992	-0.00113406	0.058668	0.0444715	0.00173806	-0.0492442	0
1980	-0.00843835	-0.0124419	0.0234758	0.0811497	0.0674981	0.0269586	-0.0399205	0
1981	0.0145576	0.00878471	0.0483232	0.0984188	0.0872583	0.0565171	-0.029474	0
1982	0.0361513	0.0293191	0.072756	0.11007	0.10255	0.0862409	-0.0195466	0
1983	0.0567221	0.0494397	0.0932713	0.11722	0.11422	0.1155	-0.00871656	0
1984	0.0766695	0.0692545	0.108894	0.122471	0.124205	0.143214	0.00421006	0
1985	0.0939019	0.0864013	0.117972	0.126148	0.131702	0.164541	0.0163425	0
1986	0.107498	0.100013	0.117604	0.127427	0.135733	0.178084	0.0264039	0
1987	0.116242	0.108754	0.108951	0.124912	0.134645	0.181809	0.0319324	0
1988	0.11798	0.110387	0.0958063	0.116443	0.125737	0.171461	0.0298657	0
1989	0.113666	0.105928	0.0794227	0.103101	0.110228	0.14828	0.0223305	0
1990	0.106465	0.0984875	0.0624695	0.0878287	0.0917355	0.117835	0.0136051	0
1991	0.0964014	0.0885179	0.0498343	0.0711561	0.0711677	0.0822544	0.00381668	0
1992	0.0845118	0.077435	0.0422798	0.0543661	0.0505233	0.04619	-0.00645142	0
1993	0.0754115	0.0694806	0.0411361	0.0413449	0.0345601	0.0173352	-0.0119818	0
1994	0.0703427	0.0656686	0.0492772	0.0331073	0.0243628	-0.00308135	-0.011147	0
1995	0.0711831	0.0674561	0.0660232	0.0307933	0.021125	-0.0139206	-0.00128171	0
1996	0.0811621	0.0776848	0.0879309	0.0370261	0.0277931	-0.0116577	0.022443	0
1997	0.0988774	0.0953814	0.112671	0.0510762	0.0436729	0.00321942	0.0582204	0
1998	0.119854	0.116711	0.136136	0.0692144	0.0646548	0.0258495	0.0997404	0
1999	0.143361	0.140615	0.153923	0.0908421	0.0897963	0.0547773	0.144786	0
2000	0.167234	0.164514	0.165728	0.113678	0.116139	0.085719	0.18878	0
2001	0.185296	0.183029	0.171882	0.132057	0.137445	0.111092	0.223354	0
2002	0.196057	0.195045	0.171175	0.144735	0.152483	0.12967	0.24696	0
2003	0.197625	0.199486	0.162938	0.150234	0.159912	0.140154	0.258131	0
2004	0.186042	0.193517	0.148793	0.145531	0.15672	0.139465	0.252462	0
2005	0.162593	0.177793	0.12984	0.131712	0.143848	0.128464	0.23064	0
2006	0.132813	0.156427	0.109161	0.113196	0.125708	0.111626	0.198768	0
2007	0.0976949	0.129909	0.0899324	0.0901941	0.102558	0.0893754	0.15852	0
2008	0.0606142	0.100821	0.0721797	0.0646997	0.0766113	0.0642438	0.115104	0
2009	0.0295911	0.0755637	0.0556976	0.0432898	0.0545864	0.0430645	0.0779324	0
2010	0.00619608	0.055374	0.0404764	0.0274481	0.0379304	0.0272169	0.0484151	0
2011	-0.00703279	0.0423769	0.0267082	0.019848	0.0292601	0.0191885	0.0287016	0
2012	-0.00544669	0.0400764	0.0143004	0.0247807	0.0327364	0.0229957	0.0229574	0
2013	0.00921962	0.0469045	0.00342015	0.0402731	0.0464137	0.0368121	0.0297554	0
2014	0.030862	0.0582079	-0.00605224	0.0607038	0.0648308	0.0553884	0.0435932	0
2015	0.057448	0.0727402		0.0843784	0.0863914	0.0770975	0.0626639	0
2016	0.0845712	0.0877534		0.107868	0.107849	0.0986639	0.0828554	0
