# Supplementary material for: Identifying the early 2000s hiatus associated with internal climate variability
Source: Sci Rep. 2018 Sep 11;8:13602. doi: 10.1038/s41598-018-31862-z (PMC6134109; doi:10.1038/s41598-018-31862-z)
Supplement: Supplementary file 19 — Data 6f [file 41598_2018_31862_MOESM19_ESM.xlsx]

## Sheet: Sheet1
13-yr trend	HadCRUT4	Cowtan & Way	NOAA-old	NOAA-new	GISTEMP	CERA-Interim	NOAA20C-NCEP-R2	0
1901	0.125292	0.121439	0.119042	0.120448	0.115083		0.124431	0
1902	0.18117	0.17445	0.159529	0.183708	0.170582		0.175316	0
1903	0.130797	0.116109	0.0953576	0.143876	0.105639		0.0914258	0
1904	0.100395	0.0734136	0.0287077	0.102501	0.0518657		0.037269	0
1905	0.0730191	0.0475592	-0.00116047	0.0839252	0.0668253		0.0442426	0
1906	0.0588215	0.0493979	-0.0239562	0.069476	0.0691659		0.0526147	0
1907	-0.00769776	-0.00565813	-0.0825349	0.00137924	-7.04811e-05		-0.00385043	0
1908	-0.0860392	-0.063519	-0.131189	-0.0754438	-0.0569611		-0.0461458	0
1909	-0.0912321	-0.0748774	-0.116094	-0.0980291	-0.0873276		-0.0593514	0
1910	-0.0820691	-0.0706306	-0.0948946	-0.111391	-0.0921611		-0.0533524	0
1911	-0.159215	-0.14905	-0.122275	-0.187908	-0.145691		-0.14221	0
1912	-0.147047	-0.144768	-0.0847832	-0.165093	-0.137928		-0.131388	0
1913	-0.0872873	-0.0775488	-0.0160459	-0.103565	-0.0783265	-0.112301	-0.0670394	0
1914	0.0239766	0.0411533	0.0819799	0.00831417	0.038795	0.00268936	0.029248	0
1915	0.113584	0.123404	0.158802	0.10366	0.1183	0.118813	0.11239	0
1916	0.078379	0.082301	0.120449	0.0839452	0.0867197	0.113031	0.0682497	0
1917	-0.00573665	-0.0172085	0.0401327	0.0276803	-0.0227494	0.0365357	-0.0298083	0
1918	0.00868894	-0.00969353	0.0389973	0.0562863	0.00654846	0.0191438	-0.0186274	0
1919	0.0778733	0.0512073	0.0567032	0.110705	0.0653184	0.100214	0.0647861	0
1920	0.0875415	0.0649078	0.0345276	0.101111	0.0651426	0.112718	0.0777083	0
1921	0.0907074	0.0774329	0.0197108	0.0845362	0.0694115	0.090316	0.083632	0
1922	0.0379661	0.031002	-0.0266238	0.028686	0.0161838	0.0530935	0.0600822	0
1923	-0.000681915	-0.00841345	-0.0556024	-0.0111482	-0.0190482	-0.00563148	0.0220519	0
1924	-0.0702198	-0.0565808	-0.093189	-0.0854961	-0.0574438	-0.0732951	-0.0468824	0
1925	-0.0795484	-0.0724506	-0.093367	-0.0853414	-0.0636096	-0.0857201	-0.087033	0
1926	-0.0568322	-0.0380215	-0.0616706	-0.0621165	-0.0322025	-0.07557	-0.0806816	0
1927	-0.0133868	0.0148575	-0.00917226	-0.0126517	0.0225354	-0.0591176	-0.0386921	0
1928	0.0689399	0.100625	0.0652316	0.0554648	0.0967048	0.0150556	0.0380317	0
1929	0.0108015	0.0342049	0.0216495	-4.9535e-05	0.0370151	-0.027708	-0.0132859	0
1930	-0.0152806	-0.00256029	0.0178402	-0.0053715	0.00105346	-0.0303042	-0.0116087	0
1931	0.00456098	0.00835585	0.0441418	0.0249307	0.0182195	0.0087431	0.00855764	0
1932	0.0107537	0.00504804	0.0401248	0.0249762	0.00293178	0.0587733	0.0312002	0
1933	-0.0305595	-0.0510548	-0.0157308	-0.0331857	-0.0568144	0.0332396	6.93525e-05	0
1934	-0.00487375	-0.0415165	0.0036668	-0.0189851	-0.0433732	-0.000445985	2.93528e-05	0
1935	-0.0436721	-0.081314	-0.024315	-0.0566729	-0.0875484	-0.0539245	-0.0242089	0
1936	-0.0668604	-0.103679	-0.0421642	-0.0776192	-0.110386	-0.0674629	-0.0424912	0
1937	-0.0605149	-0.0756507	-0.0347425	-0.0854614	-0.0968897	-0.0431405	-0.0342942	0
1938	-0.0289347	-0.0482836	-0.0148144	-0.0643064	-0.0723652	-0.0413717	-0.0216912	0
1939	0.0184895	0.0127306	0.0194491	-0.0130037	-0.0104272	0.0290306	0.0177199	0
1940	0.0457176	0.0577706	0.0377868	0.0326172	0.051295	0.0610277	0.00711562	0
1941	0.0662503	0.0960487	0.0614318	0.0888392	0.12494	0.077162	0.00745927	0
1942	0.00723629	0.0398799	0.00947994	0.0661671	0.0788958	0.00771456	-0.0299321	0
1943	0.0224698	0.0631732	0.0132188	0.0985633	0.101687	-0.0264933	0.0113266	0
1944	0.0985933	0.135463	0.0618202	0.171778	0.174959	0.0785925	0.142922	0
1945	0.10532	0.135243	0.0615652	0.172547	0.168139	0.106668	0.196863	0
1946	0.0222863	0.040358	-0.0237411	0.0600947	0.0574282	0.048164	0.108581	0
1947	-0.000897263	0.0132825	-0.0451402	-0.011574	0.00800189	0.00867637	0.0295102	0
1948	-0.0385541	-0.0519492	-0.0751008	-0.0804923	-0.0783059	-0.0623898	-0.0525674	0
1949	-0.0762618	-0.116297	-0.0934135	-0.128535	-0.14215	-0.0847128	-0.133396	0
1950	-0.101727	-0.149997	-0.099489	-0.170066	-0.181166	-0.0925617	-0.194291	0
1951	-0.0701115	-0.117237	-0.046028	-0.153675	-0.166553	-0.0679785	-0.135793	0
1952	-0.0280729	-0.069028	0.00319852	-0.11911	-0.128788	-0.0316003	-0.0806721	0
1953	0.0507236	0.0224571	0.0752914	-0.0358088	-0.0307124	0.0538872	-0.0294587	0
1954	0.0443734	0.033188	0.0698141	-0.000229104	0.014096	0.0603526	-0.0418757	0
1955	-0.00259472	0.00111901	0.0304679	0.00636404	0.0105691	0.031326	-0.0330159	0
1956	-0.0722166	-0.0395899	-0.0346081	-0.0189006	-0.0168373	-0.0636307	-0.0598309	0
1957	0.00158013	0.0386623	0.0235423	0.0817779	0.0862082	-0.0153404	0.0873872	0
1958	0.047439	0.0743886	0.0572851	0.153265	0.14612	0.0287645	0.197585	0
1959	0.0400954	0.0633047	0.0352509	0.134279	0.123246	0.0245826	0.202746	0
1960	0.0182489	0.0590373	0.00214867	0.0772177	0.0881846	0.0175586	0.148807	0
1961	0.0322802	0.0594585	-0.00156382	0.0482367	0.0612983	0.0113293	0.118022	0
1962	0.028611	0.034277	0.00828769	0.0254595	0.0297389	-0.00504119	0.0468096	0
1963	0.00260344	-0.0107085	-0.00276568	-0.0210087	-0.0135998	-0.0207294	-0.0554353	0
1964	-0.0652913	-0.0842598	-0.0436175	-0.0876803	-0.0947754	-0.0549112	-0.124287	0
1965	-0.0531898	-0.0765837	-0.0313475	-0.0867222	-0.0906969	-0.0236214	-0.150469	0
1966	0.0264937	-0.00553853	0.0352235	-0.0192853	-0.0297852	0.0716721	-0.082132	0
1967	0.0311953	0.0140587	0.0246083	-0.013491	-0.025899	0.0657657	-0.0758204	0
1968	-0.00447034	-0.0161778	-0.00924186	-0.0271649	-0.0486947	0.00736135	-0.0615188	0
1969	-0.0329863	-0.0302947	-0.0434552	-0.0439033	-0.0572432	-0.033598	-0.0659817	0
1970	-0.00434234	0.00350044	-0.0219996	-0.00782943	-0.00697198	-0.0104994	-0.00908174	0
1971	-0.0130552	-0.00389056	-0.0211339	0.000953906	0.00304319	0.00600961	0.00402059	0
1972	0.0120854	0.0101275	-0.0067468	0.0225168	0.0273022	0.0318349	0.0344767	0
1973	0.049621	0.0461129	0.028574	0.0580284	0.070141	0.046207	0.085471	0
1974	0.0163421	0.0221145	0.00294567	0.0218813	0.0417183	-0.00157039	0.0788024	0
1975	0.00369934	0.0132354	0.0189627	0.0132084	0.0304157	-0.0517307	0.0719148	0
1976	-0.0185605	-0.0121916	0.0166534	-0.0097238	0.0041091	-0.0990528	0.0194063	0
1977	-0.0327747	-0.0319623	0.00641295	-0.024386	-0.0193645	-0.103344	0.000601112	0
1978	-0.0648734	-0.0671421	-0.0256003	-0.0557682	-0.0569546	-0.102971	-0.0657723	0
1979	-0.0342267	-0.0539584	-0.017591	-0.0308445	-0.0485369	-0.00925776	-0.056111	0
1980	-0.00203207	0.00198983	0.000895371	-0.0018836	-0.00192635	0.0699444	-1.53498e-06	0
1981	0.0218623	0.039829	0.0160972	0.023119	0.0288851	0.0984672	0.0293904	0
1982	0.0465391	0.0524731	0.0184086	0.0422386	0.0334326	0.0761492	0.0203319	0
1983	0.111013	0.106282	0.0599679	0.0944136	0.0822433	0.118632	0.0670307	0
1984	0.0341299	0.0412011	-0.00899081	0.0231027	0.0216416	0.0494141	0.00394245	0
1985	-0.00850488	-0.00340891	-0.0530126	-0.0205277	-0.0251958	0.0205291	-0.0573953	0
1986	0.0238355	0.0154801	-0.00946026	0.0115717	0.00257364	0.0350642	-0.0102692	0
1987	0.0039296	-0.00687714	-0.00755502	0.000989688	-0.0126538	0.00816539	-0.0265977	0
1988	-0.00473967	-0.00336404	0.00840484	0.00198922	0.00645979	-0.00614199	0.0102668	0
1989	-0.0886119	-0.0923475	-0.0509003	-0.0705658	-0.0654755	-0.11299	-0.0590985	0
1990	-0.0201699	-0.0228759	0.0133864	-0.0118062	0.0043049	-0.0545862	0.0306942	0
1991	-0.0185556	-0.011652	0.0224311	-0.00901784	0.00890381	-0.0587878	0.0459098	0
1992	-0.035921	-0.0486521	-0.00192054	-0.0221342	-0.0299138	-0.0799384	0.0118349	0
1993	-0.0309739	-0.0366775	-0.00857156	-0.022443	-0.02772	-0.0407931	0.0120393	0
1994	0.0052158	0.0120037	0.00889441	0.00662969	0.0166043	0.0249803	0.031137	0
1995	0.0208707	0.020826	0.0101986	0.0211275	0.0211347	0.0450698	0.0227296	0
1996	0.0339334	0.0407746	0.0113085	0.0272848	0.0351852	0.064756	0.0206949	0
1997	0.0283125	0.0351587	0.000328145	0.0197684	0.0237184	0.0423181	-0.0116765	0
1998	0.0403436	0.0497123	0.000741254	0.0203829	0.0243074	0.0334252	-0.0122225	0
1999	-0.0293647	-0.0313565	-0.0465958	-0.0374172	-0.0561678	-0.0496295	-0.0801015	0
2000	-0.0613228	-0.07021	-0.0597903	-0.0608279	-0.0923523	-0.0855788	-0.138429	0
2001	-0.0424691	-0.0417383	-0.028108	-0.0392733	-0.0544126	-0.0445902	-0.0908389	0
2002	-0.0424461	-0.0406265	-0.0104395	-0.0319269	-0.0377997	-0.0422112	-0.0695388	0
2003	0.0173817	0.018218	0.0509685	0.0193717	0.0259467	0.0241246	0.0211638	0
2004	0.0436025	0.0430151	0.0826845	0.0495597	0.0563667	0.0461253	0.0808109	0
2005	0.0459881	0.0448607	0.0786587	0.0514163	0.0623249	0.0548617	0.115941	0
2006	0.0340562	0.0248512	0.047919	0.027062	0.0360551	0.0499001	0.0820461	0
2007	0.0257859	0.0229556	0.0188505	0.0120107	0.0273102	0.0338127	0.0580512	0
2008	0.0172238	0.00823452	-0.00463701	0.00763902	0.0136161	0.0191372	0.0393158	0
2009	-0.0193168	-0.0140565	-0.0552957	-0.026145	-0.00734992	-0.00548634	0.00979515	0
2010	0.0161086	0.0244855	-0.0275903	0.0135497	0.0195389	0.0255196	0.0215952	0
2011	0.0446731	0.0551005	-0.00337858	0.0377111	0.047088	0.0517671	0.0432617	0
2012	-0.0103777	-0.00987984	-0.0305072	-0.00477393	-0.0108461	-0.0136146	-0.0164292	0
2013	-0.0778679	-0.0798757	-0.0608133	-0.0629895	-0.0813989	-0.0882264	-0.101848	0
2014	-0.086565	-0.0872752	-0.03474	-0.0707567	-0.090315	-0.106431	-0.118799	0
2015	-0.0259282	-0.0350993		-0.0168898	-0.03585	-0.0635721	-0.0719062	0
2016	0.0344229	0.0402451		0.0379504	0.0409285	0.0263215	0.0205701	0
