# Supplementary material for: Identifying the early 2000s hiatus associated with internal climate variability
Source: Sci Rep. 2018 Sep 11;8:13602. doi: 10.1038/s41598-018-31862-z (PMC6134109; doi:10.1038/s41598-018-31862-z)
Supplement: Supplementary file 20 — Data 7a [file 41598_2018_31862_MOESM20_ESM.xlsx]

## Sheet: ERAintan
		>64a	16-64a	2a-8a
Nonlinear trend ( > 64a )	HadCRUT4	0.075908	-0.00854552	-0.0946352
Multidecadal ( 16a - 64a )	Cowtan & Way	0.0808268	0.0338011	-0.0877188
Interannual ( 2a-8a )	NOAA-old	0.0584944	0.00241348	-0.100352
	NOAA-new	0.0806551	0.0248845	-0.080085
	GISTEMP	0.0830434	0.0314637	-0.0945071
	CERA-Interim	0.0727222	0.0223096	-0.0960969
	NOAA20C-NCEP-R2	0.0787995	0.0131189	-0.125691
