# Supplementary material for: Identifying the early 2000s hiatus associated with internal climate variability
Source: Sci Rep. 2018 Sep 11;8:13602. doi: 10.1038/s41598-018-31862-z (PMC6134109; doi:10.1038/s41598-018-31862-z)
Supplement: Supplementary file 21 — Data 7b [file 41598_2018_31862_MOESM21_ESM.xlsx]

## Sheet: ERAintan
		>64a	16-64a	2a-8a
Nonlinear trend ( > 64a )	HadCRUT4	0.0762307	0.00921962	-0.0778679
Multidecadal ( 16a - 64a )	Cowtan & Way	0.0812129	0.0469045	-0.0798757
Interannual ( 2a-8a )	NOAA-old	0.0584017	0.00342015	-0.0608133
	NOAA-new	0.0809582	0.0402731	-0.0629895
	GISTEMP	0.0833369	0.0464137	-0.0813989
	CERA-Interim	0.072993	0.0368121	-0.0882264
	NOAA20C-NCEP-R2	0.0799479	0.0435932	-0.118799
-0.0778679	-0.0798757	-0.0802054	-0.0629895	-0.0813989	-0.0882264
