# Supplementary material for: Identifying the early 2000s hiatus associated with internal climate variability
Source: Sci Rep. 2018 Sep 11;8:13602. doi: 10.1038/s41598-018-31862-z (PMC6134109; doi:10.1038/s41598-018-31862-z)
Supplement: Supplementary file 22 — Data 7c [file 41598_2018_31862_MOESM22_ESM.xlsx]

## Sheet: ERAintan
11-yr trend	HadCRUT4	Cowtan & Way	NOAA-old	NOAA-new	GISTEMP	CERA-interim	NOAA20C-NCEP-R2	sum trend	HadCRUT4	Cowtan & Way	NOAA-old	NOAA-new	GISTEMP	CERA-Interim	NOAA20C-NCEP-R2									GISS		ERA-interim
Century scale ( scale > 64a )	0.075908	0.0808268	0.0584944	0.0806551	0.0830434	0.0727222	0.0787995	0	0.075908	0.0808268	0.0584944	0.0806551	0.0830434	0.0727222	0.0787995								0	0.0528143	0.0264071	0.0722995	0.0361498
Century+mutidicadal ( scale ≧ 16a )	-0.00854552	0.0338011	0.00241348	0.0248845	0.0314637	0.0223096	0.0131189	0	0.0673624	0.114628	0.0609079	0.10554	0.114507	0.0950318	0.0919184								0	0	0		0
Reconstruction ( scale ≧ 2a )	-0.0946352	-0.0877188	-0.100352	-0.080085	-0.0945071	-0.0960969	-0.125691	0	-0.0272727	0.0269091	-0.0394438	0.0254545	0.02	-0.00106515	-0.0337727								0	0	0	0	0
																							0	0	0	0	0
																							0	0	0	0	0
