# Supplementary material for: Identifying the early 2000s hiatus associated with internal climate variability
Source: Sci Rep. 2018 Sep 11;8:13602. doi: 10.1038/s41598-018-31862-z (PMC6134109; doi:10.1038/s41598-018-31862-z)
Supplement: Supplementary file 23 — Data 7d [file 41598_2018_31862_MOESM23_ESM.xlsx]

## Sheet: ERAintan
13-yr trend	HadCRUT4	Cowtan & Way	NOAA-old	NOAA-new	GISTEMP	CERA-Interim	NOAA20C-NCEP-R2	sum trend	HadCRUT4	Cowtan & Way	NOAA-old	NOAA-new	GISTEMP	CERA-interim	NOAA20C-NCEP-R2									GISS		ERA-interim
Century scale ( scale > 64a )	0.0762307	0.0812129	0.0584017	0.0809582	0.0833369	0.072993	0.0799479	0	0.075908	0.0808268	0.0584017	0.0806551	0.0830434	0.0727222	0.0799479								0	0.0528143	0.0264071	0.0722995	0.0361498
Century+mutidecadal ( scale ≧ 16a )	0.00921962	0.0469045	0.00342015	0.0402731	0.0464137	0.0368121	0.0435932	0	0.0854503	0.128117	0.0618218	0.121231	0.129751	0.109805	0.123541								0	0	0		0
Reconstruction ( scale ≧ 2a )	-0.0778679	-0.0798757	-0.0608133	-0.0629895	-0.0813989	-0.0882264	-0.118799	0	0.00758242	0.0482418	0.00100857	0.0582418	0.0483516	0.0215788	0.00474176								0	0	0	0	0
																							0	0	0	0	0
																							0	0	0	0	0
