# Supplementary material for: Identifying the early 2000s hiatus associated with internal climate variability
Source: Sci Rep. 2018 Sep 11;8:13602. doi: 10.1038/s41598-018-31862-z (PMC6134109; doi:10.1038/s41598-018-31862-z)
Supplement: Supplementary file 24 — Data 8a [file 41598_2018_31862_MOESM24_ESM.xlsx]

## Sheet: Sheet1
scale:2a_8a	HadCRUT4	Cowtan & Way	NOAA-old	NOAA-new	GISTEMP	CERA-Interim	0	nino3.4 SSTA	NOAA20C-NCEP=R2
1950	-0.118696	-0.158097	-0.0916547	-0.145724	-0.131969	-0.084399	0	-1.1613	-0.211606
1951	0.0173425	0.0264469	0.0791683	0.0336493	0.010778	0.0447691	0	0.13453	0.0545118
1952	0.114053	0.113966	0.126401	0.1044	0.10491	0.0863789	0	-0.14797	0.0805946
1953	0.190596	0.185484	0.18812	0.188863	0.17573	0.154504	0	0.427863	0.203271
1954	-0.0328659	-0.0118998	-0.0565851	-0.0161838	-0.0311704	-0.0412059	0	-0.714637	-0.011733
1955	-0.103041	-0.0862219	-0.0994326	-0.0511774	-0.0444194	-0.0867803	0	-1.25797	0.00432967
1956	-0.200284	-0.155972	-0.177868	-0.155089	-0.133211	-0.160538	0	-0.809637	-0.119261
1957	0.0441727	0.0605599	0.0425159	0.0675521	0.0935481	0.0315484	0	0.717863	0.116373
1958	0.0876003	0.0722378	0.0767911	0.10926	0.0979793	0.106499	0	0.586197	0.0925517
1959	0.0488768	0.0367874	0.0227802	0.0391399	0.0408103	-0.0038707	0	-0.0971367	0.0708557
1960	-0.0266261	-0.0165253	-0.0334888	-0.0221123	-0.0273462	-0.0288977	0	-0.17547	-0.0274956
1961	0.057637	0.0567818	0.0458974	0.0279198	0.0439763	0.035422	0	-0.302137	0.0704894
1962	0.0344662	0.0294303	0.0823569	0.0338777	0.0201599	-0.00481949	0	-0.508803	0.00190102
1963	0.0784615	0.073487	0.107569	0.064787	0.0591319	0.0589796	0	0.378697	-0.00913912
1964	-0.174449	-0.189867	-0.148909	-0.17068	-0.190328	-0.123917	0	-0.65047	-0.184573
1965	-0.0765878	-0.0816346	-0.0808913	-0.0821343	-0.0750614	-0.00197954	0	0.633697	-0.12542
1966	0.0073373	-0.00545297	-0.0227322	-0.0101108	-0.0152861	0.0979599	0	0.215363	-0.0161671
1967	0.0100547	0.0369467	-0.00651615	0.00896508	0.0212841	0.00989078	0	-0.452137	0.00995199
1968	-0.0233677	-0.0193656	-0.0186622	-0.00507096	-0.0354512	-0.0876669	0	-0.0271367	0.0190632
1969	0.125048	0.122048	0.085206	0.114548	0.11285	0.051153	0	0.606197	0.108789
1970	0.0674558	0.0610977	0.0407997	0.0599367	0.0677279	0.0566427	0	-0.457137	0.0580249
1971	-0.0926447	-0.0773681	-0.0619304	-0.0727726	-0.0638552	-0.0466055	0	-1.0513	-0.0567611
1972	0.0251805	0.00399713	0.0189771	0.0174595	0.0190759	0.0849009	0	0.85453	-0.00369473
1973	0.146916	0.127365	0.147489	0.127618	0.151328	0.094153	0	-0.719637	0.160922
1974	-0.137271	-0.11613	-0.0998438	-0.123162	-0.118262	-0.148898	0	-0.984637	-0.096901
1975	-0.0801269	-0.0671763	-0.0403459	-0.071955	-0.0655855	-0.139898	0	-1.12714	-0.0454444
1976	-0.179726	-0.184872	-0.1458	-0.168908	-0.170856	-0.228234	0	-0.14297	-0.178838
1977	0.0967108	0.0964714	0.0871382	0.0919408	0.0904424	0.0678043	0	0.438697	0.0997846
1978	-0.026517	-0.0288175	-0.0189189	-0.0183105	-0.0400597	-0.0283564	0	-0.18047	-0.0661247
1979	0.074243	0.0378095	0.0449591	0.0790944	0.0355928	0.133785	0	0.16453	0.0469351
1980	0.0869193	0.125273	0.0691027	0.0839526	0.117259	0.198486	0	0.187863	0.167872
1981	0.113545	0.150761	0.0859131	0.100819	0.151522	0.190008	0	-0.26797	0.10252
1982	-0.0344143	-0.0622928	-0.0569382	-0.0389326	-0.0700012	-0.0798861	0	1.0162	-0.104884
1983	0.126918	0.102959	0.0902306	0.0994681	0.0864312	0.0884324	0	0.497863	0.0878592
1984	-0.105172	-0.089153	-0.116917	-0.11369	-0.088822	-0.12464	0	-0.477137	-0.106272
1985	-0.140835	-0.123948	-0.144832	-0.141816	-0.147984	-0.168726	0	-0.567137	-0.171125
1986	-0.0831043	-0.0965873	-0.0564224	-0.0671667	-0.103815	-0.0900837	0	0.245363	-0.0620763
1987	0.0516302	0.0250506	0.0718178	0.0634796	0.0377602	0.0370867	0	1.27786	0.00907253
1988	0.0505299	0.0699416	0.0736462	0.0699755	0.106475	0.0957782	0	-0.809637	0.128054
1989	-0.0396111	-0.0504664	-0.0126289	-0.0163732	-0.0182144	-0.0425897	0	-0.609637	-0.00963405
1990	0.123252	0.124348	0.1127	0.103047	0.132249	0.144236	0	0.318697	0.176286
1991	0.0687307	0.0984789	0.0731262	0.0637449	0.0937519	0.0792593	0	0.806197	0.15638
1992	-0.0905198	-0.104316	-0.0873593	-0.0844624	-0.103904	-0.143382	0	0.79203	-0.0879534
1993	-0.065088	-0.0814875	-0.0838881	-0.0785404	-0.0980297	-0.0821629	0	0.488697	-0.147548
1994	-0.0267172	-0.0343396	-0.0558438	-0.0361763	-0.0460893	-0.0382752	0	0.645363	-0.0665634
1995	0.0602364	0.062467	0.0381659	0.0598245	0.0587114	0.0999796	0	-0.00547	0.0637946
1996	-0.120072	-0.0757837	-0.11827	-0.110483	-0.0734632	-0.0676376	0	-0.32797	-0.113628
1997	0.0528602	0.0410108	0.0519789	0.0617322	0.0269471	0.0271588	0	1.30203	-0.0127447
1998	0.17435	0.16448	0.147256	0.148447	0.151834	0.144979	0	0.07703	0.175042
1999	-0.0884138	-0.109424	-0.0520499	-0.0674579	-0.0956221	-0.119444	0	-1.09547	-0.0987306
2000	-0.13198	-0.125422	-0.0973689	-0.115613	-0.125079	-0.129816	0	-0.713803	-0.158875
2001	-0.00716943	0.00134704	0.00842658	-0.0166451	-0.00754268	0.00727136	0	-0.14797	-0.00439235
2002	0.0312588	0.0473985	0.0557022	0.0265603	0.054234	0.0368337	0	0.823697	0.0544223
2003	0.0344718	0.0348826	0.0535499	0.027714	0.0337399	0.0261103	0	0.39703	0.0587123
2004	-0.0186581	-0.0531253	-0.000204626	-0.00302483	-0.0388551	-0.0522549	0	0.60703	-0.0318611
2005	0.0802691	0.0885814	0.0663902	0.072817	0.0954418	0.14534	0	0.203697	0.147452
2006	0.0356339	0.0278042	0.00693294	0.0126149	0.0240542	0.0804868	0	0.27703	0.0468385
2007	0.0187614	0.0459591	-0.00557912	0.00660149	0.0369632	0.0226446	0	-0.428803	0.0147839
2008	-0.0759895	-0.0925027	-0.0899507	-0.0658747	-0.086475	-0.124217	0	-0.59547	-0.107789
2009	0.0267981	0.0199994	-0.0112143	0.0226503	0.0214732	0.00379493	0	0.476197	0.0378923
2010	0.067819	0.0842297	0.0457091	0.0668067	0.0653101	0.0738474	0	-0.298803	0.0707875
2011	-0.0922377	-0.0766601	-0.0770894	-0.0806321	-0.0719949	-0.0702623	0	-0.674637	-0.104446
2012	-0.0837441	-0.0872675	-0.0376898	-0.0690842	-0.0798997	-0.0755842	0	0.0503633	-0.0784109
2013	-0.0698708	-0.0801247	0.00793784	-0.0608908	-0.0811897	-0.0841709	0	-0.132137	-0.0828984
2014	-0.0267931	-0.0305966	0.0730781	-0.0142057	-0.0240358	-0.0653978	0	0.30453	-0.0427788
2015	0.135416	0.0910649		0.122751	0.0933985	0.0732284	0	1.64703	0.0758674
2016	0.14816	0.183223		0.140389	0.19152	0.234476	0	0.520363	0.212705
