# Supplementary material for: Identifying the early 2000s hiatus associated with internal climate variability
Source: Sci Rep. 2018 Sep 11;8:13602. doi: 10.1038/s41598-018-31862-z (PMC6134109; doi:10.1038/s41598-018-31862-z)
Supplement: Supplementary file 25 — Data 8b [file 41598_2018_31862_MOESM25_ESM.xlsx]

## Sheet: Sheet1
scale:2a_8a	HadCRUT4	Cowtan & Way	NOAA-old	NOAA-new	GISTEMP	CERA-Interim	nino34	NOAA20C-NCEP-R2	14-yr mean STDEV	HadCRUT4	Cowtan & Way	NOAA-old	NOAA-new	GISTEMP	CERA-Interim	nino3.4 SSTA	NOAA20C-NCEP-R2
1950	-0.118696	-0.158097	-0.0916547	-0.145724	-0.131969	-0.084399	-1.1613	-0.211606	1
1951	0.0173425	0.0264469	0.0791683	0.0336493	0.010778	0.0447691	0.13453	0.0545118	2
1952	0.114053	0.113966	0.126401	0.1044	0.10491	0.0863789	-0.14797	0.0805946	3
1953	0.190596	0.185484	0.18812	0.188863	0.17573	0.154504	0.427863	0.203271	4
1954	-0.0328659	-0.0118998	-0.0565851	-0.0161838	-0.0311704	-0.0412059	-0.714637	-0.011733	5
1955	-0.103041	-0.0862219	-0.0994326	-0.0511774	-0.0444194	-0.0867803	-1.25797	0.00432967	6
1956	-0.200284	-0.155972	-0.177868	-0.155089	-0.133211	-0.160538	-0.809637	-0.119261	7
1957	0.0441727	0.0605599	0.0425159	0.0675521	0.0935481	0.0315484	0.717863	0.116373	8
1958	0.0876003	0.0722378	0.0767911	0.10926	0.0979793	0.106499	0.586197	0.0925517	9
1959	0.0488768	0.0367874	0.0227802	0.0391399	0.0408103	-0.0038707	-0.0971367	0.0708557	10
1960	-0.0266261	-0.0165253	-0.0334888	-0.0221123	-0.0273462	-0.0288977	-0.17547	-0.0274956	11
1961	0.057637	0.0567818	0.0458974	0.0279198	0.0439763	0.035422	-0.302137	0.0704894	12
1962	0.0344662	0.0294303	0.0823569	0.0338777	0.0201599	-0.00481949	-0.508803	0.00190102	13	0.100683	0.0951889	0.0891277	0.0931433	0.0874854	0.0830871	0.603048	0.101786
1963	0.0784615	0.073487	0.107569	0.064787	0.0591319	0.0589796	0.378697	-0.00913912	14	0.0950406	0.0825655	0.0911569	0.0810479	0.0766151	0.0801186	0.563226	0.0768228
1964	-0.174449	-0.189867	-0.148909	-0.17068	-0.190328	-0.123917	-0.65047	-0.184573	15	0.1088	0.101212	0.0930138	0.0974831	0.0968814	0.0875266	0.572977	0.0971971
1965	-0.0765878	-0.0816346	-0.0808913	-0.0821343	-0.0750614	-0.00197954	0.633697	-0.12542	16	0.106492	0.0996016	0.0899297	0.0972854	0.096062	0.0840561	0.614422	0.103
1966	0.0073373	-0.00545297	-0.0227322	-0.0101108	-0.0152861	0.0979599	0.215363	-0.0161671	17	0.0905278	0.0836585	0.085302	0.0810826	0.0819871	0.0768432	0.601895	0.0859021
1967	0.0100547	0.0369467	-0.00651615	0.00896508	0.0212841	0.00989078	-0.452137	0.00995199	18	0.0907675	0.0848818	0.0871987	0.0812759	0.0822544	0.0764191	0.586919	0.0860735
1968	-0.0233677	-0.0193656	-0.0186622	-0.00507096	-0.0354512	-0.0876669	-0.0271367	0.0190632	19	0.087331	0.0822771	0.0850383	0.0804362	0.0819863	0.076492	0.488793	0.0863368
1969	0.125048	0.122048	0.085206	0.114548	0.11285	0.051153	0.606197	0.108789	20	0.0750236	0.0769688	0.0770253	0.0741478	0.0791751	0.0631148	0.461659	0.0850578
1970	0.0674558	0.0610977	0.0407997	0.0599367	0.0677279	0.0566427	-0.457137	0.0580249	21	0.0759749	0.0769942	0.0777694	0.0737477	0.0773895	0.0640962	0.440741	0.080745
1971	-0.0926447	-0.0773681	-0.0619304	-0.0727726	-0.0638552	-0.0466055	-1.0513	-0.0567611	22	0.0781693	0.0785256	0.0781489	0.0713747	0.0751002	0.0596986	0.481791	0.0780922
1972	0.0251805	0.00399713	0.0189771	0.0174595	0.0190759	0.0849009	0.85453	-0.00369473	23	0.0773442	0.0778926	0.0791321	0.0706658	0.0743402	0.0637001	0.55088	0.0748956
1973	0.146916	0.127365	0.147489	0.127618	0.151328	0.094153	-0.719637	0.160922	24	0.0859368	0.0847497	0.080626	0.0783511	0.0847058	0.0666229	0.577197	0.0876289
1974	-0.137271	-0.11613	-0.0998438	-0.123162	-0.118262	-0.148898	-0.984637	-0.096901	25	0.0937134	0.0898681	0.0841359	0.0855287	0.0903785	0.0795949	0.621289	0.0889901
1975	-0.0801269	-0.0671763	-0.0403459	-0.071955	-0.0655855	-0.139898	-1.12714	-0.0454444	26	0.0953637	0.0908902	0.0873722	0.0866767	0.091526	0.0882877	0.667625	0.0893839
1976	-0.179726	-0.184872	-0.1458	-0.168908	-0.170856	-0.228234	-0.14297	-0.178838	27	0.101647	0.0983664	0.0842802	0.0930974	0.0983876	0.103548	0.64613	0.0995424
1977	0.0967108	0.0964714	0.0871382	0.0919408	0.0904424	0.0678043	0.438697	0.0997846	28	0.0974779	0.09196	0.0810134	0.0885312	0.0908878	0.102689	0.659768	0.0935785
1978	-0.026517	-0.0288175	-0.0189189	-0.0183105	-0.0400597	-0.0283564	-0.18047	-0.0661247	29	0.0956858	0.0897577	0.0808998	0.0860603	0.0893152	0.102678	0.617785	0.0889341
1979	0.074243	0.0378095	0.0449591	0.0790944	0.0355928	0.133785	0.16453	0.0469351	30	0.0979663	0.0904394	0.0807966	0.0887989	0.0898301	0.106141	0.61509	0.0896693
1980	0.0869193	0.125273	0.0691027	0.0839526	0.117259	0.198486	0.187863	0.167872	31	0.10065	0.0961439	0.0838785	0.0913947	0.0950419	0.120346	0.621465	0.099745
1981	0.113545	0.150761	0.0859131	0.100819	0.151522	0.190008	-0.26797	0.10252	32	0.104091	0.103103	0.0847545	0.0944628	0.10136	0.127236	0.619994	0.102359
1982	-0.0344143	-0.0622928	-0.0569382	-0.0389326	-0.0700012	-0.0798861	1.0162	-0.104884	33	0.0999374	0.100639	0.0854636	0.091056	0.100472	0.129688	0.669004	0.104376
1983	0.126918	0.102959	0.0902306	0.0994681	0.0864312	0.0884324	0.497863	0.0878592	34	0.103987	0.103021	0.086851	0.0934635	0.101446	0.130804	0.686156	0.105803
1984	-0.105172	-0.089153	-0.116917	-0.11369	-0.088822	-0.12464	-0.477137	-0.106272	35	0.104979	0.10382	0.0866777	0.0967672	0.10304	0.135178	0.640535	0.108936
1985	-0.140835	-0.123948	-0.144832	-0.141816	-0.147984	-0.168726	-0.567137	-0.171125	36	0.112005	0.10958	0.0869669	0.104214	0.110917	0.140894	0.59535	0.118655
1986	-0.0831043	-0.0965873	-0.0564224	-0.0671667	-0.103815	-0.0900837	0.245363	-0.0620763	37	0.104608	0.105341	0.0840627	0.0975395	0.10381	0.138832	0.581735	0.1087
1987	0.0516302	0.0250506	0.0718178	0.0634796	0.0377602	0.0370867	1.27786	0.00907253	38	0.100663	0.102063	0.0829106	0.095334	0.101315	0.134895	0.625466	0.106971
1988	0.0505299	0.0699416	0.0736462	0.0699755	0.106475	0.0957782	-0.809637	0.128054	39	0.0994437	0.10257	0.0881959	0.0954941	0.104753	0.132176	0.582499	0.113228
1989	-0.0396111	-0.0504664	-0.0126289	-0.0163732	-0.0182144	-0.0425897	-0.609637	-0.00963405	40	0.0857783	0.0891327	0.0832968	0.0820696	0.0927799	0.114884	0.610468	0.101452
1990	0.123252	0.124348	0.1127	0.103047	0.132249	0.144236	0.318697	0.176286	41	0.0880293	0.0914426	0.0839946	0.0829215	0.0961064	0.118994	0.60572	0.108499
1991	0.0687307	0.0984789	0.0731262	0.0637449	0.0937519	0.0792593	0.806197	0.15638	42	0.0882172	0.0931101	0.0839381	0.0832181	0.0967935	0.118585	0.631924	0.111809
1992	-0.0905198	-0.104316	-0.0873593	-0.0844624	-0.103904	-0.143382	0.79203	-0.0879534	43	0.0916435	0.0990057	0.0842201	0.0859495	0.102642	0.123794	0.65569	0.116152
1993	-0.065088	-0.0814875	-0.0838881	-0.0785404	-0.0980297	-0.0821629	0.488697	-0.147548	44	0.0907555	0.0962749	0.083722	0.0860124	0.102145	0.113836	0.660657	0.116092
1994	-0.0267172	-0.0343396	-0.0558438	-0.0361763	-0.0460893	-0.0382752	0.645363	-0.0665634	45	0.0845178	0.085604	0.0816573	0.080872	0.09245	0.0986139	0.654782	0.113057
1995	0.0602364	0.062467	0.0381659	0.0598245	0.0587114	0.0999796	-0.00547	0.0637946	46	0.0863852	0.0869777	0.0820934	0.0827567	0.0931268	0.102484	0.622058	0.111698
1996	-0.120072	-0.0757837	-0.11827	-0.110483	-0.0734632	-0.0676376	-0.32797	-0.113628	47	0.0822648	0.0824447	0.0798733	0.081057	0.0904915	0.0992029	0.63053	0.112092
1997	0.0528602	0.0410108	0.0519789	0.0617322	0.0269471	0.0271588	1.30203	-0.0127447	48	0.0810936	0.0814842	0.0760996	0.0792858	0.0888976	0.0954338	0.674027	0.109145
1998	0.17435	0.16448	0.147256	0.148447	0.151834	0.144979	0.07703	0.175042	49	0.085982	0.086855	0.0722208	0.0795277	0.0891113	0.092232	0.632819	0.108958
1999	-0.0884138	-0.109424	-0.0520499	-0.0674579	-0.0956221	-0.119444	-1.09547	-0.0987306	50	0.0864444	0.0881359	0.0711472	0.0795505	0.0883109	0.0950366	0.73767	0.11139
2000	-0.13198	-0.125422	-0.0973689	-0.115613	-0.125079	-0.129816	-0.713803	-0.158875	51	0.0934691	0.0950114	0.0702963	0.0850372	0.0952256	0.101608	0.708288	0.120489
2001	-0.00716943	0.00134704	0.00842658	-0.0166451	-0.00754268	0.00727136	-0.14797	-0.00439235	52	0.0922072	0.0927713	0.0706338	0.0826389	0.0902009	0.0976878	0.665991	0.114717
2002	0.0312588	0.0473985	0.0557022	0.0265603	0.054234	0.0368337	0.823697	0.0544223	53	0.0922091	0.0928975	0.0709914	0.0830489	0.0916266	0.0978959	0.655013	0.115991
2003	0.0344718	0.0348826	0.0535499	0.027714	0.0337399	0.0261103	0.39703	0.0587123	54	0.0857817	0.0865797	0.0666869	0.0778766	0.0839221	0.0888587	0.656179	0.105627
2004	-0.0186581	-0.0531253	-0.000204626	-0.00302483	-0.0388551	-0.0522549	0.60703	-0.0318611	55	0.0828551	0.08177	0.0666844	0.0750375	0.0785753	0.0852799	0.644867	0.093481
2005	0.0802691	0.0885814	0.0663902	0.072817	0.0954418	0.14534	0.203697	0.147452	56	0.083383	0.0822376	0.0658953	0.0754554	0.0801866	0.0884079	0.623323	0.102566
2006	0.0356339	0.0278042	0.00693294	0.0126149	0.0240542	0.0804868	0.27703	0.0468385	57	0.0818161	0.0793221	0.0650038	0.0722175	0.0757571	0.0874193	0.617612	0.095398
2007	0.0187614	0.0459591	-0.00557912	0.00660149	0.0369632	0.0226446	-0.428803	0.0147839	58	0.0813195	0.0791152	0.0653474	0.0712508	0.0747175	0.0862036	0.618615	0.0931684
2008	-0.0759895	-0.0925027	-0.0899507	-0.0658747	-0.086475	-0.124217	-0.59547	-0.107789	59	0.0828497	0.0821619	0.0665404	0.0720766	0.0775302	0.0902204	0.643939	0.096813
2009	0.0267981	0.0199994	-0.0112143	0.0226503	0.0214732	0.00379493	0.476197	0.0378923	60	0.0755524	0.079314	0.0619121	0.0650099	0.0747143	0.0880958	0.645292	0.0917025
2010	0.067819	0.0842297	0.0457091	0.0668067	0.0653101	0.0738474	-0.298803	0.0707875	61	0.076304	0.0815444	0.0627588	0.0653427	0.0761866	0.089848	0.547811	0.0928528
2011	-0.0922377	-0.0766601	-0.0770894	-0.0806321	-0.0719949	-0.0702623	-0.674637	-0.104446	62	0.0646696	0.0711295	0.0533928	0.0554756	0.066905	0.0828	0.572349	0.0855417
2012	-0.0837441	-0.0872675	-0.0376898	-0.0690842	-0.0798997	-0.0755842	0.0503633	-0.0784109	63	0.0642401	0.0689152	0.0535921	0.0556096	0.0654224	0.0789823	0.493525	0.0840008
2013	-0.0698708	-0.0801247	0.00793784	-0.0608908	-0.0811897	-0.0841709	-0.132137	-0.0828984	64	0.0567798	0.0637684	0.0485084	0.0490539	0.0601095	0.0741934	0.451534	0.0752219
2014	-0.0267931	-0.0305966	0.0730781	-0.0142057	-0.0240358	-0.0653978	0.30453	-0.0427788	65	0.0571026	0.0641663	0.0503375	0.0490123	0.0603723	0.0760895	0.45292	0.0761478
2015	0.135416	0.0910649		0.122751	0.0933985	0.0732284	1.64703	0.0758674	66	0.0679781	0.0678825		0.0593146	0.0640645	0.078266	0.589718	0.0775569
2016	0.14816	0.183223		0.140389	0.19152	0.234476	0.520363	0.212705	67	0.078095	0.0837574		0.0696356	0.0819357	0.100796	0.594731	0.0953011
