# Supplementary material for: Identifying the early 2000s hiatus associated with internal climate variability
Source: Sci Rep. 2018 Sep 11;8:13602. doi: 10.1038/s41598-018-31862-z (PMC6134109; doi:10.1038/s41598-018-31862-z)
Supplement: Supplementary file 26 — Data 8c [file 41598_2018_31862_MOESM26_ESM.xlsx]

## Sheet: Sheet1
scale:2a_8a	HadCRUT4	Cowtan & Way	NOAA-old	NOAA-new	GISTEMP	CERA-Interim	nino3.4 SSTA	NOAA20C-NCEP-R2	13-yr trend	HadCRUT4	Cowtan & Way	NOAA-old	NOAA-new	GISTEMP	CERA-Interim	nino3.4 SSTA	NOAA20C-NCEP-R2
1950	-0.118696	-0.158097	-0.0916547	-0.145724	-0.131969	-0.084399	-1.1613	-0.211606	1									0
1951	0.0173425	0.0264469	0.0791683	0.0336493	0.010778	0.0447691	0.13453	0.0545118	2									0
1952	0.114053	0.113966	0.126401	0.1044	0.10491	0.0863789	-0.14797	0.0805946	3									0
1953	0.190596	0.185484	0.18812	0.188863	0.17573	0.154504	0.427863	0.203271	4									0
1954	-0.0328659	-0.0118998	-0.0565851	-0.0161838	-0.0311704	-0.0412059	-0.714637	-0.011733	5									0
1955	-0.103041	-0.0862219	-0.0994326	-0.0511774	-0.0444194	-0.0867803	-1.25797	0.00432967	6									0
1956	-0.200284	-0.155972	-0.177868	-0.155089	-0.133211	-0.160538	-0.809637	-0.119261	7									0
1957	0.0441727	0.0605599	0.0425159	0.0675521	0.0935481	0.0315484	0.717863	0.116373	8									0
1958	0.0876003	0.0722378	0.0767911	0.10926	0.0979793	0.106499	0.586197	0.0925517	9									0
1959	0.0488768	0.0367874	0.0227802	0.0391399	0.0408103	-0.0038707	-0.0971367	0.0708557	10									0
1960	-0.0266261	-0.0165253	-0.0334888	-0.0221123	-0.0273462	-0.0288977	-0.17547	-0.0274956	11									0
1961	0.057637	0.0567818	0.0458974	0.0279198	0.0439763	0.035422	-0.302137	0.0704894	12									0
1962	0.0344662	0.0294303	0.0823569	0.0338777	0.0201599	-0.00481949	-0.508803	0.00190102	13	0.028611	0.034277	0.00828769	0.0254595	0.0297389	-0.00504119	0.254075	0.0468096	0
1963	0.0784615	0.073487	0.107569	0.064787	0.0591319	0.0589796	0.378697	-0.00913912	14	0.00260344	-0.0107085	-0.00276568	-0.0210087	-0.0135998	-0.0207294	0.114057	-0.0554353	0
1964	-0.174449	-0.189867	-0.148909	-0.17068	-0.190328	-0.123917	-0.65047	-0.184573	15	-0.0652913	-0.0842598	-0.0436175	-0.0876803	-0.0947754	-0.0549112	0.0485348	-0.124287	0
1965	-0.0765878	-0.0816346	-0.0808913	-0.0821343	-0.0750614	-0.00197954	0.633697	-0.12542	16	-0.0531898	-0.0765837	-0.0313475	-0.0867222	-0.0906969	-0.0236214	0.340842	-0.150469	0
1966	0.0073373	-0.00545297	-0.0227322	-0.0101108	-0.0152861	0.0979599	0.215363	-0.0161671	17	0.0264937	-0.00553853	0.0352235	-0.0192853	-0.0297852	0.0716721	0.673764	-0.082132	0
1967	0.0100547	0.0369467	-0.00651615	0.00896508	0.0212841	0.00989078	-0.452137	0.00995199	18	0.0311953	0.0140587	0.0246083	-0.013491	-0.025899	0.0657657	0.358883	-0.0758204	0
1968	-0.0233677	-0.0193656	-0.0186622	-0.00507096	-0.0354512	-0.0876669	-0.0271367	0.0190632	19	-0.00447034	-0.0161778	-0.00924186	-0.0271649	-0.0486947	0.00736135	-0.0392857	-0.0615188	0
1969	0.125048	0.122048	0.085206	0.114548	0.11285	0.051153	0.606197	0.108789	20	-0.0329863	-0.0302947	-0.0434552	-0.0439033	-0.0572432	-0.033598	-0.123855	-0.0659817	0
1970	0.0674558	0.0610977	0.0407997	0.0599367	0.0677279	0.0566427	-0.457137	0.0580249	21	-0.00434234	0.00350044	-0.0219996	-0.00782943	-0.00697198	-0.0104994	-0.0492674	-0.00908174	0
1971	-0.0926447	-0.0773681	-0.0619304	-0.0727726	-0.0638552	-0.0466055	-1.0513	-0.0567611	22	-0.0130552	-0.00389056	-0.0211339	0.000953906	0.00304319	0.00600961	-0.156639	0.00402059	0
1972	0.0251805	0.00399713	0.0189771	0.0174595	0.0190759	0.0849009	0.85453	-0.00369473	23	0.0120854	0.0101275	-0.0067468	0.0225168	0.0273022	0.0318349	0.191438	0.0344767	0
1973	0.146916	0.127365	0.147489	0.127618	0.151328	0.094153	-0.719637	0.160922	24	0.049621	0.0461129	0.028574	0.0580284	0.070141	0.046207	-0.061859	0.085471	0
1974	-0.137271	-0.11613	-0.0998438	-0.123162	-0.118262	-0.148898	-0.984637	-0.096901	25	0.0163421	0.0221145	0.00294567	0.0218813	0.0417183	-0.00157039	-0.421337	0.0788024	0
1975	-0.0801269	-0.0671763	-0.0403459	-0.071955	-0.0655855	-0.139898	-1.12714	-0.0454444	26	0.00369934	0.0132354	0.0189627	0.0132084	0.0304157	-0.0517307	-0.86978	0.0719148	0
1976	-0.179726	-0.184872	-0.1458	-0.168908	-0.170856	-0.228234	-0.14297	-0.178838	27	-0.0185605	-0.0121916	0.0166534	-0.0097238	0.0041091	-0.0990528	-0.618452	0.0194063	0
1977	0.0967108	0.0964714	0.0871382	0.0919408	0.0904424	0.0678043	0.438697	0.0997846	28	-0.0327747	-0.0319623	0.00641295	-0.024386	-0.0193645	-0.103344	-0.542537	0.000601112	0
1978	-0.026517	-0.0288175	-0.0189189	-0.0183105	-0.0400597	-0.0283564	-0.18047	-0.0661247	29	-0.0648734	-0.0671421	-0.0256003	-0.0557682	-0.0569546	-0.102971	-0.236676	-0.0657723	0
1979	0.074243	0.0378095	0.0449591	0.0790944	0.0355928	0.133785	0.16453	0.0469351	30	-0.0342267	-0.0539584	-0.017591	-0.0308445	-0.0485369	-0.00925776	0.0667582	-0.056111	0
1980	0.0869193	0.125273	0.0691027	0.0839526	0.117259	0.198486	0.187863	0.167872	31	-0.00203207	0.00198983	0.000895371	-0.0018836	-0.00192635	0.0699444	0.123947	-1.53498e-06	0
1981	0.113545	0.150761	0.0859131	0.100819	0.151522	0.190008	-0.26797	0.10252	32	0.0218623	0.039829	0.0160972	0.023119	0.0288851	0.0984672	0.159158	0.0293904	0
1982	-0.0344143	-0.0622928	-0.0569382	-0.0389326	-0.0700012	-0.0798861	1.0162	-0.104884	33	0.0465391	0.0524731	0.0184086	0.0422386	0.0334326	0.0761492	0.874542	0.0203319	0
1983	0.126918	0.102959	0.0902306	0.0994681	0.0864312	0.0884324	0.497863	0.0878592	34	0.111013	0.106282	0.0599679	0.0944136	0.0822433	0.118632	0.987546	0.0670307	0
1984	-0.105172	-0.089153	-0.116917	-0.11369	-0.088822	-0.12464	-0.477137	-0.106272	35	0.0341299	0.0412011	-0.00899081	0.0231027	0.0216416	0.0494141	0.498123	0.00394245	0
1985	-0.140835	-0.123948	-0.144832	-0.141816	-0.147984	-0.168726	-0.567137	-0.171125	36	-0.00850488	-0.00340891	-0.0530126	-0.0205277	-0.0251958	0.0205291	0.680495	-0.0573953	0
1986	-0.0831043	-0.0965873	-0.0564224	-0.0671667	-0.103815	-0.0900837	0.245363	-0.0620763	37	0.0238355	0.0154801	-0.00946026	0.0115717	0.00257364	0.0350642	0.603388	-0.0102692	0
1987	0.0516302	0.0250506	0.0718178	0.0634796	0.0377602	0.0370867	1.27786	0.00907253	38	0.0039296	-0.00687714	-0.00755502	0.000989688	-0.0126538	0.00816539	0.711722	-0.0265977	0
1988	0.0505299	0.0699416	0.0736462	0.0699755	0.106475	0.0957782	-0.809637	0.128054	39	-0.00473967	-0.00336404	0.00840484	0.00198922	0.00645979	-0.00614199	-0.0472527	0.0102668	0
1989	-0.0396111	-0.0504664	-0.0126289	-0.0163732	-0.0182144	-0.0425897	-0.609637	-0.00963405	40	-0.0886119	-0.0923475	-0.0509003	-0.0705658	-0.0654755	-0.11299	-0.379212	-0.0590985	0
1990	0.123252	0.124348	0.1127	0.103047	0.132249	0.144236	0.318697	0.176286	41	-0.0201699	-0.0228759	0.0133864	-0.0118062	0.0043049	-0.0545862	-0.155769	0.0306942	0
1991	0.0687307	0.0984789	0.0731262	0.0637449	0.0937519	0.0792593	0.806197	0.15638	42	-0.0185556	-0.011652	0.0224311	-0.00901784	0.00890381	-0.0587878	-0.00315934	0.0459098	0
1992	-0.0905198	-0.104316	-0.0873593	-0.0844624	-0.103904	-0.143382	0.79203	-0.0879534	43	-0.035921	-0.0486521	-0.00192054	-0.0221342	-0.0299138	-0.0799384	0.22326	0.0118349	0
1993	-0.065088	-0.0814875	-0.0838881	-0.0785404	-0.0980297	-0.0821629	0.488697	-0.147548	44	-0.0309739	-0.0366775	-0.00857156	-0.022443	-0.02772	-0.0407931	0.324176	0.0120393	0
1994	-0.0267172	-0.0343396	-0.0558438	-0.0361763	-0.0460893	-0.0382752	0.645363	-0.0665634	45	0.0052158	0.0120037	0.00889441	0.00662969	0.0166043	0.0249803	0.28489	0.031137	0
1995	0.0602364	0.062467	0.0381659	0.0598245	0.0587114	0.0999796	-0.00547	0.0637946	46	0.0208707	0.020826	0.0101986	0.0211275	0.0211347	0.0450698	0.474771	0.0227296	0
1996	-0.120072	-0.0757837	-0.11827	-0.110483	-0.0734632	-0.0676376	-0.32797	-0.113628	47	0.0339334	0.0407746	0.0113085	0.0272848	0.0351852	0.064756	0.41511	0.0206949	0
1997	0.0528602	0.0410108	0.0519789	0.0617322	0.0269471	0.0271588	1.30203	-0.0127447	48	0.0283125	0.0351587	0.000328145	0.0197684	0.0237184	0.0423181	0.563187	-0.0116765	0
1998	0.17435	0.16448	0.147256	0.148447	0.151834	0.144979	0.07703	0.175042	49	0.0403436	0.0497123	0.000741254	0.0203829	0.0243074	0.0334252	0.175046	-0.0122225	0
1999	-0.0884138	-0.109424	-0.0520499	-0.0674579	-0.0956221	-0.119444	-1.09547	-0.0987306	50	-0.0293647	-0.0313565	-0.0465958	-0.0374172	-0.0561678	-0.0496295	-0.322527	-0.0801015	0
2000	-0.13198	-0.125422	-0.0973689	-0.115613	-0.125079	-0.129816	-0.713803	-0.158875	51	-0.0613228	-0.07021	-0.0597903	-0.0608279	-0.0923523	-0.0855788	-0.223489	-0.138429	0
2001	-0.00716943	0.00134704	0.00842658	-0.0166451	-0.00754268	0.00727136	-0.14797	-0.00439235	52	-0.0424691	-0.0417383	-0.028108	-0.0392733	-0.0544126	-0.0445902	-0.631364	-0.0908389	0
2002	0.0312588	0.0473985	0.0557022	0.0265603	0.054234	0.0368337	0.823697	0.0544223	53	-0.0424461	-0.0406265	-0.0104395	-0.0319269	-0.0377997	-0.0422112	-0.678342	-0.0695388	0
2003	0.0344718	0.0348826	0.0535499	0.027714	0.0337399	0.0261103	0.39703	0.0587123	54	0.0173817	0.018218	0.0509685	0.0193717	0.0259467	0.0241246	-0.587683	0.0211638	0
2004	-0.0186581	-0.0531253	-0.000204626	-0.00302483	-0.0388551	-0.0522549	0.60703	-0.0318611	55	0.0436025	0.0430151	0.0826845	0.0495597	0.0563667	0.0461253	-0.244597	0.0808109	0
2005	0.0802691	0.0885814	0.0663902	0.072817	0.0954418	0.14534	0.203697	0.147452	56	0.0459881	0.0448607	0.0786587	0.0514163	0.0623249	0.0548617	-0.0289835	0.115941	0
2006	0.0356339	0.0278042	0.00693294	0.0126149	0.0240542	0.0804868	0.27703	0.0468385	57	0.0340562	0.0248512	0.047919	0.027062	0.0360551	0.0499001	0.126465	0.0820461	0
2007	0.0187614	0.0459591	-0.00557912	0.00660149	0.0369632	0.0226446	-0.428803	0.0147839	58	0.0257859	0.0229556	0.0188505	0.0120107	0.0273102	0.0338127	0.121108	0.0580512	0
2008	-0.0759895	-0.0925027	-0.0899507	-0.0658747	-0.086475	-0.124217	-0.59547	-0.107789	59	0.0172238	0.00823452	-0.00463701	0.00763902	0.0136161	0.0191372	-0.130495	0.0393158	0
2009	0.0267981	0.0199994	-0.0112143	0.0226503	0.0214732	0.00379493	0.476197	0.0378923	60	-0.0193168	-0.0140565	-0.0552957	-0.026145	-0.00734992	-0.00548634	-0.120421	0.00979515	0
2010	0.067819	0.0842297	0.0457091	0.0668067	0.0653101	0.0738474	-0.298803	0.0707875	61	0.0161086	0.0244855	-0.0275903	0.0135497	0.0195389	0.0255196	0.216896	0.0215952	0
2011	-0.0922377	-0.0766601	-0.0770894	-0.0806321	-0.0719949	-0.0702623	-0.674637	-0.104446	62	0.0446731	0.0551005	-0.00337858	0.0377111	0.047088	0.0517671	0.0471154	0.0432617	0
2012	-0.0837441	-0.0872675	-0.0376898	-0.0690842	-0.0798997	-0.0755842	0.0503633	-0.0784109	63	-0.0103777	-0.00987984	-0.0305072	-0.00477393	-0.0108461	-0.0136146	-0.293315	-0.0164292	0
2013	-0.0698708	-0.0801247	0.00793784	-0.0608908	-0.0811897	-0.0841709	-0.132137	-0.0828984	64	-0.0778679	-0.0798757	-0.0608133	-0.0629895	-0.0813989	-0.0882264	-0.610073	-0.101848	0
2014	-0.0267931	-0.0305966	0.0730781	-0.0142057	-0.0240358	-0.0653978	0.30453	-0.0427788	65	-0.086565	-0.0872752	-0.03474	-0.0707567	-0.090315	-0.106431	-0.597207	-0.118799	0
2015	0.135416	0.0910649		0.122751	0.0933985	0.0732284	1.64703	0.0758674	66	-0.0259282	-0.0350993		-0.0168898	-0.03585	-0.0635721	0.207097	-0.0719062	0
2016	0.14816	0.183223		0.140389	0.19152	0.234476	0.520363	0.212705	67	0.0344229	0.0402451		0.0379504	0.0409285	0.0263215	0.430632	0.0205701	0
